# Supplementary material for: RNA Solutions: Synthesizing Information to Support Transcriptomics (RNASSIST)
Source: Bioinformatics. 2021 Sep 27;38(2):397–403. doi: 10.1093/bioinformatics/btab673 (PMC8723147; doi:10.1093/bioinformatics/btab673)
Supplement: btab673_Supplementary_Data [file btab673_supplementary_data.zip]

Archive with 10 entries (10 files):
- 350_Supplementary Figure 1.JPG
- 350_Supplementary Figure 2.JPG
- 350_Supplementary Figure 3.JPG
- 350_Supplementary Figure 4.jpg
- 350_Supplementary Figure 5.JPG
- alcohol-related_genes_141_Mayfield2016.csv
- DEG_regulators.csv
- Supplementary Table 1.docx
- top_829_critical_genes.csv
- top_829_neighbor_genes.csv
