# Supplementary material for: RNA Solutions: Synthesizing Information to Support Transcriptomics (RNASSIST)
Source: Bioinformatics. 2021 Sep 27;38(2):397–403. doi: 10.1093/bioinformatics/btab673 (PMC8723147; doi:10.1093/bioinformatics/btab673)
Supplement: btab673_Supplementary_Data [file btab673_supplementary_data.zip › DEG_regulators.csv]

DEG regulator	is critical gene	is neighbor gene
F2	False	False
TNF	False	False
CD44	False	False
DAZ2	False	False
IFNG	False	False
PTGS2	False	False
MMP9	False	False
OGA	False	False
H1-2	False	False
POU5F1	False	False
SEMA3D	False	False
SHCBP1	True	False
miR-623 (miRNAs w/seed UCCCUUG)	False	False
SYK	False	True
HDAC4	False	False
NFkB (complex)	False	False
VCAM1	False	False
SULF1	True	False
PARP1	False	False
ZNF281	False	False
PPARGC1A	False	False
WNT4	True	False
ESR2	False	False
SOX17	False	False
BAG1	False	False
Akt	False	False
PRKDC	False	False
EPAS1	False	False
AR	False	False
CBR3-AS1	False	False
LTBR	True	False
NFKBIA	False	False
estrogen receptor	False	False
IL6	False	False
APC	False	False
KMT2A	False	False
BSG	False	False
ZBTB17	False	False
AKT1	False	False
MLH1	False	False
YBX3	False	False
USP17L2 (includes others)	False	False
NCOR1	False	False
RET	False	False
JAK2	False	False
WNT3A	False	False
MED1	False	False
P38 MAPK	False	False
PPM1D	False	False
FRS2	False	False
UBR5	False	False
Usp17la (includes others)	False	False
MAPK9	False	True
APP	False	False
IGF1	False	False
IL1	False	False
AMPK	False	False
KDM5B	False	False
GPRC6A	False	False
NQO2	False	False
Gm21596/Hmgb1	False	False
TP53	False	False
IL1B	False	False
IFNB1	False	False
NPPC	False	False
VEGFD	False	False
ACTN4	False	False
miR-4777-5p (miRNAs w/seed UCUAGAU)	False	False
VHL	False	False
E2F3	False	False
TWIST1	False	False
CCN2	False	False
DIO2	True	False
PRKCD	True	False
Jnk	False	False
IKBKB	False	False
Foxo	False	False
AGPAT2	True	False
KLF9	False	False
KISS1R	False	False
PPP5C	False	False
APOE	False	False
Tnf (family)	False	False
CCN5	True	False
ERBB2	True	False
PSMB11	False	False
SMARCA4	False	False
Gli	False	False
PLAGL1	False	False
THY1	False	False
BHLHA15	False	False
MUC4	False	False
PPP1R15A	False	False
EGFR	False	True
MAP2K4	False	True
JUND	False	False
NCOA2	False	False
EZH2	False	False
Ap1	False	False
miR-545-3p (miRNAs w/seed CAGCAAA)	False	False
RUNX2	False	False
CHUK	False	False
miR-891b (miRNAs w/seed GCAACUU)	False	False
SULF2	False	False
BCL2L11	True	False
SMC3	False	False
SOX2	False	True
KLF4	False	False
SNAI2	True	False
miR-4728-3p (miRNAs w/seed AUGCUGA)	False	False
ELF3	False	False
TNFSF14	False	False
ATXN1	False	False
HDAC7	False	False
CRYAB	False	True
Ins1	False	False
ERBB3	False	True
JUNB	False	False
GNAQ	False	False
PPP1R1B	False	False
miR-219a-2-3p (miRNAs w/seed GAAUUGU)	False	False
miR-4479 (miRNAs w/seed GCGCGGC)	False	False
EPO	False	False
TCL1A	False	False
PROCR	False	False
SUMO1	False	True
mir-142	False	False
mir-154	False	False
BGN	False	False
LCAT	False	False
PTCH1	False	False
miR-638 (miRNAs w/seed GGGAUCG)	False	False
miR-3613-5p (miRNAs w/seed GUUGUAC)	False	False
SFTPA1	False	False
Ngf	False	False
SIRT1	False	False
Osteocalcin	False	False
ALG10	False	False
CERT1	False	False
IRAK	False	False
NR2F1-AS1	False	False
Jun-ATF2	False	False
NCK	False	False
FAM120B	False	False
MOGS	False	False
FBXO31	False	False
ALG8	False	False
ANKRD12	False	False
KCNJ12	False	False
CALCOCO1	False	False
URGCP	True	False
REM2	False	False
ARHGAP24	False	False
ALG6	False	False
CCDC62	False	False
ALG5	False	False
SLC39A8	False	False
GPR87	False	False
HCG18	False	False
VENTX	False	False
PLAC1	False	False
ETS-ELK1	False	False
MGAT4C	False	False
Integrin alpha 5 beta 1	False	False
Mannosidase2	False	False
Mapk kinase	False	False
Tenascin	False	False
OAZ1	False	False
PTPRF	False	False
DAPK3	False	False
RAC3	False	False
ADCY2	True	False
mir-136	False	False
TOB2	False	False
ETF1	False	False
GTPBP4	False	False
CIDEB	False	False
PTPRU	False	False
ILKAP	False	False
ZNF350	False	False
CTAG1A/CTAG1B	False	False
PMS2	False	False
DDX4	False	False
JAM2	False	False
CDK20	False	False
PTOV1	False	False
Elf5	False	False
DECR1	True	True
CYP4A22-AS1	False	False
RPLP0	False	False
SPZ1	False	False
USP7	False	False
CDX1	False	False
CETP	False	False
CSNK2A1	False	False
Hsp90	False	False
miR-4661-5p (miRNAs w/seed ACUAGCU)	False	False
JAK1/2	False	False
GPER1	False	False
miR-3664-5p (miRNAs w/seed ACUCUGU)	False	False
RUNX1	False	False
miR-125b-2-3p (and other miRNAs w/seed CACAAGU)	False	False
miR-3682-3p (miRNAs w/seed GAUGAUA)	False	False
GPD1	True	False
SLC25A13	False	True
ATF2	False	False
TCF7L1	False	False
PLD1	False	True
CYBB	False	True
CYP27B1	False	False
AGT	False	True
ERK	False	False
LEP	False	False
EGF	False	False
FGF19	False	False
HIC1	False	False
SMAD7	False	False
BCL6	True	False
PRL	False	False
miR-3120 (and other miRNAs w/seed ACAGCAA)	False	False
ATM	False	False
AZGP1	False	False
EP300	False	False
Irgm1	False	False
CSF3	False	False
miR-100-5p (and other miRNAs w/seed ACCCGUA)	False	False
TLX1	False	False
PRKCI	False	False
FGF2	False	True
STAT3	False	True
SMAD4	False	False
miR-5695 (miRNAs w/seed CUCCAAG)	False	False
CAV1	True	False
ESR1	False	False
SOST	False	False
PRKAR1A	False	True
IL33	False	False
THRB	False	False
LIF	False	False
GLI3	False	False
Hdac	False	False
IL10	False	False
miR-665 (and other miRNAs w/seed CCAGGAG)	False	False
Calcineurin A	False	False
Fgf	False	False
LTA	False	False
NQO1	True	True
PIAS1	False	False
SFN	False	False
KNG1	False	False
miR-669d-5p (and other miRNAs w/seed CUUGUGU)	False	False
NCOA3	False	False
ATF3	False	False
NFYA	False	False
GAST	False	False
miR-3558-3p (and other miRNAs w/seed CUGUGGA)	False	False
PPARG	False	False
IFNA2	False	False
Cdk	False	False
KCNK9	False	False
EWSR1	False	False
FLT3LG	False	False
miR-4740-5p (miRNAs w/seed GGACUGA)	False	False
Nfat (family)	False	False
NKX2-3	False	False
FOXP3	False	False
Rxr	False	False
Snhg14	False	False
Thioredoxin reductase	False	False
myosin-light-chain kinase	False	False
Max-Myc	False	False
CPT1	False	False
VTCN1	False	False
BBS1	False	False
RBM17	False	False
NOP58	False	False
DDX54	True	False
RPRD1B	False	False
GPC6	True	False
CCDC88C	False	False
MDC1	False	False
LRIG3	False	False
KLHL2	False	False
TMEM8B	False	False
SLC39A4	False	False
CTNN?-LEF1	False	False
EIF4H	False	False
RNMT	False	True
LDH (family)	False	False
MCF2L	False	False
H3	False	False
MAT2B	False	False
PEX11A	False	False
S100a7a	False	False
ACP3	False	False
MIR4728	False	False
CCNDBP1	False	False
PTGIR	False	False
EIF2AK1	False	False
MGAT4A	False	False
NASP	False	False
Ifi202b	False	False
UBTF	False	False
DDOST	False	False
PTTG1IP	False	True
FBXO4	False	False
BCLAF1	False	False
PRMT2	False	False
MXD4	False	False
GAS1	False	False
ARHGEF2	False	False
DRP2	False	False
DPH1	False	False
PES1	False	False
RBBP8	False	False
Muc1	False	False
PITX1	False	False
ADD2	False	False
HILPDA	False	False
MSX2	False	False
miR-544-5p (miRNAs w/seed CUUGUUA)	False	False
Vegf	False	False
LDL	False	False
F2R	False	False
FGF8	False	False
PGR	True	False
TNFSF11	False	False
EZR	False	False
SUB1	False	True
FHL2	False	False
ACKR3	False	False
IL1A	False	False
CTNNB1	False	False
KDM1A	False	False
MYCN	False	False
ERBB4	False	False
MEX3A	True	False
NF1	False	False
GATA2	False	False
MRTFA	False	False
SP1	False	False
mir-29	False	False
CYP19A1	False	False
CDX2	False	False
IL17A	False	False
AHR	False	False
RNF181	False	False
SKP2	False	False
UPF2	False	False
SLC16A2	False	False
THRA	False	False
miR-3065-3p (miRNAs w/seed CAGCACC)	False	False
PTH	False	False
Insulin	False	False
HIF1A	False	False
N-cor	False	False
Mek	False	False
IHH	False	False
F7	False	False
miR-4457 (miRNAs w/seed CACAAGG)	False	False
TSC2	False	False
SMARCB1	False	False
miR-520g-3p (and other miRNAs w/seed CAAAGUG)	False	False
miR-548d-3p (and other miRNAs w/seed AAAAACC)	False	False
MAP2K1	False	False
PAX6	False	True
p38 Sapk	False	False
FKHR	False	False
LINC00461	False	False
MAGEA11	False	False
NIBAN2	False	False
ANKHD1/ANKHD1-EIF4EBP3	False	False
TRIM38	False	False
BUD23	False	False
NDUFAF3	False	False
PSMD14	False	False
FREM2	False	False
NAA30	False	False
Slfn1	False	False
ORAI3	False	False
CDH16	False	False
OLA1	False	False
Sapk	False	False
UBE2D3	False	False
SRGAP1	False	False
SERTAD1	False	False
PXN	False	False
GPC3	False	False
RRAD	False	False
ADRA2B	False	False
AGAP2	False	False
U2AF2	False	False
mir-338	False	False
mir-497	False	False
GPAM	False	True
MACC1-AS1	False	False
RALGDS	False	False
FLOT1	False	False
GALR1	False	False
NUP155	False	False
EIF2B1	False	False
AHNAK	False	False
PORCN	False	False
MSH2	False	False
ARLNC1	False	False
SIX3	False	False
SRPK2	False	False
CA9	False	False
CTNNAL1	False	False
KPNB1	False	False
IGF2BP3	True	False
RASSF7	False	False
AKAP13	False	False
CDC20	False	False
MUSK	False	True
KRT8	False	False
PLCD4	True	False
PLAA	False	False
MXD3	False	False
BHLHE41	False	False
CYP2C9	False	False
KRT10	False	False
ZKSCAN3	False	False
RDH16	True	False
ATAD2	False	False
NBN	False	False
CoREST	False	False
Collagen type VI	False	False
FEV	False	False
PRKAA	False	False
miR-4744 (miRNAs w/seed CUAAAGA)	False	False
F2RL1	False	False
ILK	False	False
WNT5A	False	False
IL24	False	False
miR-1282 (miRNAs w/seed CGUUUGC)	False	False
ANGPT1	False	False
ABL1	False	False
Foxp1	False	False
TGFBR2	False	False
RASSF1	True	False
Laminin (complex)	False	False
ITGA5	False	False
EIF3E	False	False
ZNF106	False	False
miR-5684 (miRNAs w/seed ACUCUAG)	False	False
miR-8080 (miRNAs w/seed AAGGACA)	False	False
miR-1-3p (and other miRNAs w/seed GGAAUGU)	False	False
RARB	False	False
NCOR2	False	False
ADRA1B	False	False
CXCL12	True	False
PAF1	False	False
NSD2	False	False
CD3 group	False	False
miR-8069 (miRNAs w/seed GAUGGUU)	False	False
RB1	False	False
GNA15	False	False
HGF	False	False
Rhox4b (includes others)	False	False
Ahr-Arnt	False	False
UCA1	False	False
RNF187	False	False
NPSR1	False	False
CINP	False	False
KLF8	False	False
DNAJB4	False	False
AKIRIN2	False	False
TEX11	False	False
Crnde	False	False
GPR39	False	False
MTF1	False	False
MUCL1	False	False
DACT3	False	False
GPBAR1	False	False
VLDL	False	False
Ampa Receptor	False	False
Cathepsin	False	False
LGI1	False	False
EIF3I	False	False
TRDN	False	False
ARHGEF1	False	False
MUC13	False	False
TLCD3A	False	False
C1QBP	False	False
CDC25B	False	False
BAD	False	False
ZIC1	False	False
MCF2	False	False
SLC7A11-AS1	False	False
DKK2	False	False
SNIP1	False	False
KAT7	False	False
SEPTIN9	False	False
BANCR	False	False
SSPN	False	False
TRAF4	False	False
DGKZ	False	False
HTR4	False	False
CEL	False	False
CITED1	False	False
ECT2	False	False
PLA2G2A	False	False
PTCH2	False	False
SNRK	False	False
URI1	False	False
CDC27	False	True
SNW1	False	False
PLAC8	False	False
SLC9A3R2	False	False
ONECUT2	True	False
NEK2	False	False
ARF1	False	False
NOC2L	False	False
CLDN2	False	False
miR-29b-3p (and other miRNAs w/seed AGCACCA)	False	False
Pro-inflammatory Cytokine	False	False
miR-203a-3p (and other miRNAs w/seed UGAAAUG)	False	False
MYBL2	False	False
HBEGF	False	False
EHMT2	False	False
miR-500a-3p (miRNAs w/seed UGCACCU)	False	False
miR-3148 (miRNAs w/seed GGAAAAA)	False	False
miR-9718 (and other miRNAs w/seed UGCUGAC)	False	False
PELP1	False	False
PPARA	False	True
miR-4427 (miRNAs w/seed CUGAAUA)	False	False
MAP2K7	False	False
NR3C1	False	False
NFYB	False	False
CDK19	False	False
miR-4520-3p (miRNAs w/seed UGGACAG)	False	False
Growth hormone	False	False
VDR	False	False
PTGER4	False	False
PTPRR	False	False
mir-10	False	False
RBPJ	False	True
KCNE3	False	False
MAP3K1	False	False
MMP1	False	False
CLOCK	False	False
ID1	False	False
miR-451a (and other miRNAs w/seed AACCGUU)	False	False
RCE1	True	False
EIF2S1	False	True
mir-8	False	False
TET2	False	False
miR-4646-3p (miRNAs w/seed UUGUCCC)	False	False
IL15	False	False
Ciap	False	False
GPX8	False	False
DBH-AS1	False	False
PADI4	False	False
ISX	False	False
EIF4A3	False	False
ETHE1	False	False
SH2D5	False	False
TRIM29	False	False
BCAS2	False	False
ZMIZ2	False	False
S100A12	False	False
CCN6	False	False
VANGL2	False	False
7S NGF	False	False
PLSCR1	False	False
AKAP12	False	False
LRP8	False	False
mir-637	False	False
SMARCA1	False	False
RBM14	False	False
UGT2B17	False	False
ABCC4	False	False
PSAP	False	False
STK25	False	False
LRIG1	False	False
DNAJA3	False	False
BCAR3	True	True
ERBIN	False	True
YWHAB	False	False
RNF17	False	False
TKT	False	False
CCDC80	False	False
HOXA1	False	False
CDH13	False	False
UGT2B15	False	False
PRKCH	False	False
CXXC4	False	False
Immunoglobulin Lambda Light Chain	False	False
miR-4425 (miRNAs w/seed GUUGGGA)	False	False
SOCS3	False	False
ITGB1	False	False
miR-450b-3p (and other miRNAs w/seed UGGGAUC)	False	False
miR-203b-3p (miRNAs w/seed UGAACUG)	False	False
CXCR4	False	False
MAP3K14	False	False
NKX3-1	False	False
PPARD	False	False
miR-185-3p (and other miRNAs w/seed GGGGCUG)	False	False
TNFRSF1B	True	False
miR-4528 (miRNAs w/seed CAUUAUA)	False	False
IL22	False	False
IFI16	False	False
SCD	False	True
TGFB1	False	False
JUN	False	False
miR-3126-5p (and other miRNAs w/seed GAGGGAC)	False	False
RXRA	False	False
miR-7112-5p (miRNAs w/seed CGGGCAG)	False	False
EGLN1	False	False
CCL2	False	False
PIM1	True	False
miR-128-1-5p (and other miRNAs w/seed GGGGCCG)	False	False
mir-1	False	False
LIPE	False	True
IRF7	False	False
miR-6505-3p (and other miRNAs w/seed GACUUCU)	False	False
Vhl	False	False
N-Cadherin	False	False
NSD3	False	False
TACSTD2	False	False
ATE1	False	False
DHTKD1	False	False
BPIFB1	False	False
LY6K	False	False
AGRN	False	False
STAP2	False	False
RAP1GAP	False	False
REV1	False	False
SRD5A2	False	False
BCL11A	False	False
NRBP2	False	False
PHIP	False	False
DYRK1B	False	False
MED15	False	False
RAB1A	False	False
PDE3A	False	False
SMN1/SMN2	False	False
GRIP1	False	False
SART1	False	False
MAOA	False	True
MFGE8	False	False
ARAF	False	False
SETD7	False	False
KHDRBS1	False	False
TRPC3	False	False
CLTC	False	True
STX2	False	False
TFF2	False	False
CAPNS1	False	False
BLACAT1	False	False
EXT1	False	False
TNIK	True	True
S100P	False	False
GABP	False	False
DGCR8	False	False
TSH	False	False
MBD2	False	False
GLI2	False	False
NME1	False	False
