# Supplementary material for: RNA Solutions: Synthesizing Information to Support Transcriptomics (RNASSIST)
Source: Bioinformatics. 2021 Sep 27;38(2):397–403. doi: 10.1093/bioinformatics/btab673 (PMC8723147; doi:10.1093/bioinformatics/btab673)
Supplement: btab673_Supplementary_Data [file btab673_supplementary_data.zip › top_829_critical_genes.csv]

gene	LR_repeat1	LR_repeat2	LR_repeat3	RF_repeat1	RF_repeat2	RF_repeat3	XGB_repeat1	XGB_repeat2	XGB_repeat3	near_impact_cnt	deseq_log2FoldChange (from Kapoor 2019)	deseq_padj (from Kapoor 2019)
ENSG00000197647	0.0	0.0	3.0	2.0	2.0	2.0	3.0	2.0	3.0	17.0	0.144898323537093	0.0866088241822796
ENSG00000132570	1.0	1.0	2.0	4.0	2.0	2.0	1.0	2.0	1.0	16.0	0.0732862383474255	0.490441821927274
ENSG00000143819	0.0	0.0	2.0	3.0	2.0	2.0	2.0	2.0	2.0	15.0	0.178468396140087	0.0693295796575877
ENSG00000157833	0.0	0.0	2.0	2.0	2.0	2.0	2.0	2.0	2.0	14.0	-0.101010249194449	0.531958628171699
ENSG00000141736	0.0	0.0	2.0	2.0	2.0	2.0	2.0	2.0	2.0	14.0	0.234940545557291	0.0116371739987652
ENSG00000198342	0.0	0.0	2.0	2.0	2.0	2.0	2.0	2.0	2.0	14.0	0.192274124435311	0.0721119458623777
ENSG00000165029	0.0	0.0	3.0	1.0	2.0	2.0	2.0	1.0	2.0	13.0	0.0209389389256833	0.94802364027588
ENSG00000113790	0.0	0.0	2.0	2.0	2.0	2.0	2.0	2.0	1.0	13.0	0.0436969174583541	0.807169503901623
ENSG00000113369	0.0	0.0	2.0	2.0	1.0	2.0	2.0	1.0	2.0	12.0	0.228827843517749	0.0188807431691859
ENSG00000164104	0.0	0.0	2.0	2.0	1.0	2.0	2.0	1.0	2.0	12.0	0.212573971490249	0.0283714039895547
ENSG00000214456	0.0	0.0	1.0	2.0	2.0	2.0	2.0	2.0	1.0	12.0	0.187191347565484	0.0867289822376874
ENSG00000137936	0.0	0.0	1.0	1.0	2.0	2.0	1.0	2.0	2.0	11.0	0.107728924460497	0.325048832176847
ENSG00000188133	0.0	0.0	2.0	2.0	1.0	1.0	2.0	2.0	1.0	11.0	-0.0673837419218571	0.764768197032147
ENSG00000153446	0.0	0.0	1.0	2.0	2.0	3.0	0.0	1.0	1.0	10.0	0.144999530573776	0.251564251679931
ENSG00000153029	0.0	0.0	1.0	1.0	2.0	2.0	2.0	1.0	1.0	10.0	0.0893084580474311	0.573103570880286
ENSG00000156049	0.0	0.0	1.0	2.0	1.0	1.0	0.0	2.0	2.0	9.0	0.156529267578396	0.127864810577756
ENSG00000178033	0.0	0.0	1.0	1.0	1.0	1.0	1.0	2.0	1.0	8.0	-0.051102697371975	0.839239731104655
ENSG00000112769	0.0	0.0	1.0	2.0	1.0	1.0	0.0	2.0	1.0	8.0	-0.0600753080988697	0.62467546210131
ENSG00000197857	0.0	0.0	1.0	1.0	1.0	1.0	1.0	2.0	1.0	8.0	0.0445481883527499	0.723656420976955
ENSG00000056736	0.0	0.0	1.0	1.0	2.0	2.0	0.0	0.0	2.0	8.0	0.122646734449529	0.264237838541571
ENSG00000005471	0.0	0.0	1.0	1.0	1.0	1.0	2.0	0.0	2.0	8.0	-0.100503765035068	0.487792284319066
ENSG00000188803	0.0	0.0	0.0	1.0	2.0	2.0	2.0	1.0	0.0	8.0	0.12475291603043	0.330104711591889
ENSG00000211448	0.0	0.0	1.0	1.0	1.0	1.0	1.0	3.0	0.0	8.0	-0.166974424326605	0.142724955976347
ENSG00000113296	0.0	0.0	1.0	1.0	1.0	1.0	1.0	1.0	1.0	7.0	0.0760780884262143	0.561507735924133
ENSG00000118777	0.0	0.0	1.0	1.0	1.0	1.0	1.0	1.0	1.0	7.0	-0.2080314331438	0.0408475374696382
ENSG00000115556	0.0	0.0	1.0	1.0	1.0	1.0	1.0	1.0	1.0	7.0	0.131687988659936	0.235723570625384
ENSG00000187608	0.0	0.0	1.0	1.0	1.0	1.0	1.0	1.0	1.0	7.0	0.178423905435257	0.0927187128174782
ENSG00000147872	0.0	0.0	1.0	1.0	1.0	1.0	2.0	0.0	1.0	7.0	0.238225191189722	0.0149245199390459
ENSG00000112414	0.0	0.0	1.0	1.0	1.0	1.0	1.0	1.0	1.0	7.0	-0.10574937438866	0.50243458518047
ENSG00000154330	0.0	0.0	1.0	1.0	1.0	1.0	1.0	1.0	1.0	7.0	-0.194747114933593	0.068043285392339
ENSG00000120279	0.0	0.0	1.0	1.0	1.0	1.0	1.0	1.0	1.0	7.0	-0.121298899766081	0.350737615875863
ENSG00000244405	0.0	0.0	1.0	1.0	1.0	1.0	1.0	1.0	1.0	7.0	-0.135857683774272	0.219490060625925
ENSG00000071575	0.0	0.0	1.0	1.0	1.0	1.0	1.0	1.0	1.0	7.0	-0.154529519771841	0.0429616765905661
ENSG00000094963	0.0	0.0	1.0	1.0	1.0	1.0	1.0	1.0	1.0	7.0	-0.0555607050753134	0.82101030089825
ENSG00000184979	0.0	0.0	0.0	1.0	1.0	0.0	1.0	2.0	2.0	7.0	0.127136771832382	0.374386390679479
ENSG00000103742	0.0	0.0	1.0	1.0	1.0	1.0	1.0	1.0	1.0	7.0	0.185634580992559	0.0420610225118725
ENSG00000121858	0.0	0.0	1.0	1.0	1.0	1.0	1.0	1.0	1.0	7.0	-0.140525095981649	0.285367087960724
ENSG00000168140	0.0	0.0	1.0	1.0	1.0	1.0	1.0	1.0	1.0	7.0	0.0760778758366367	0.642085147196936
ENSG00000072952	0.0	0.0	1.0	1.0	2.0	1.0	1.0	0.0	1.0	7.0	0.173237411809311	0.116696978565211
ENSG00000132470	0.0	0.0	1.0	1.0	1.0	1.0	1.0	1.0	1.0	7.0	0.243291879410656	0.0125851475905285
ENSG00000140563	0.0	0.0	1.0	1.0	1.0	1.0	1.0	1.0	1.0	7.0	0.0432258229186049	0.873265627505724
ENSG00000102362	0.0	0.0	0.0	2.0	1.0	1.0	1.0	1.0	1.0	7.0	0.219169456348132	0.0328856255386092
ENSG00000174123	1.0	1.0	1.0	1.0	1.0	0.0	0.0	2.0	0.0	7.0	-0.0954707861784694	0.58828692693146
ENSG00000056487	0.0	0.0	1.0	1.0	1.0	1.0	1.0	1.0	1.0	7.0	0.107960234444483	0.422637124215208
ENSG00000079482	1.0	1.0	0.0	0.0	2.0	2.0	0.0	0.0	1.0	7.0	0.122996600853789	0.0760082358833954
ENSG00000204257	0.0	0.0	1.0	1.0	1.0	1.0	1.0	1.0	1.0	7.0	-0.0429961533381356	0.877180761055486
ENSG00000147434	0.0	0.0	1.0	1.0	1.0	1.0	1.0	1.0	1.0	7.0	-0.151802675839265	0.196633829694773
ENSG00000189056	0.0	0.0	1.0	1.0	1.0	1.0	1.0	1.0	1.0	7.0	-0.2020009562647	0.0586059610251041
ENSG00000072182	0.0	0.0	1.0	1.0	1.0	1.0	1.0	1.0	1.0	7.0	-0.141015021271736	0.153537140345939
ENSG00000173376	0.0	0.0	1.0	1.0	1.0	1.0	1.0	1.0	1.0	7.0	-0.177383174797077	0.107290177770028
ENSG00000126709	0.0	0.0	1.0	1.0	1.0	1.0	1.0	1.0	1.0	7.0	0.194440790997595	0.0740321452199673
ENSG00000134769	0.0	0.0	1.0	1.0	1.0	1.0	1.0	1.0	0.0	6.0	0.11082837196992	0.318724698738212
ENSG00000108433	0.0	0.0	1.0	1.0	0.0	1.0	1.0	1.0	1.0	6.0	0.0311837834287456	0.61309735385854
ENSG00000171051	0.0	0.0	1.0	1.0	1.0	1.0	0.0	1.0	1.0	6.0	0.0977512845570371	0.497165984702855
ENSG00000166265	0.0	0.0	1.0	1.0	1.0	1.0	1.0	0.0	1.0	6.0	-0.128793606774246	0.28297704855403
ENSG00000131477	0.0	0.0	1.0	1.0	1.0	2.0	0.0	0.0	1.0	6.0	-0.0628200577108642	0.775775636327793
ENSG00000136297	0.0	0.0	1.0	1.0	1.0	1.0	0.0	1.0	1.0	6.0	-0.210266663129233	0.0420610225118725
ENSG00000137497	0.0	0.0	0.0	1.0	1.0	1.0	1.0	1.0	1.0	6.0	-0.000481575959937033	0.998034367512515
ENSG00000162496	0.0	0.0	1.0	1.0	1.0	1.0	1.0	0.0	1.0	6.0	0.107065926803354	0.403343580193398
ENSG00000139144	0.0	0.0	1.0	1.0	1.0	0.0	1.0	1.0	1.0	6.0	-0.278290199071234	0.00188150369375185
ENSG00000017483	0.0	0.0	0.0	1.0	1.0	2.0	0.0	1.0	1.0	6.0	-0.169222734605391	0.130957635341315
ENSG00000254726	0.0	0.0	1.0	1.0	1.0	1.0	1.0	0.0	1.0	6.0	0.148945002599801	0.2315799260049
ENSG00000074410	0.0	0.0	0.0	1.0	1.0	1.0	1.0	1.0	1.0	6.0	0.214118131624056	0.0170320759428458
ENSG00000131941	0.0	0.0	0.0	1.0	0.0	2.0	1.0	0.0	2.0	6.0	0.0849788730727056	0.622279800621793
ENSG00000164330	0.0	0.0	1.0	1.0	1.0	0.0	1.0	2.0	0.0	6.0	-0.0928481922776945	0.57952176937295
ENSG00000168918	0.0	0.0	1.0	1.0	0.0	1.0	1.0	1.0	1.0	6.0	-0.162453414496345	0.106078785962869
ENSG00000188039	0.0	0.0	2.0	1.0	0.0	2.0	0.0	1.0	0.0	6.0	-0.0833815611569254	0.665947654237734
ENSG00000162621	0.0	0.0	1.0	1.0	1.0	0.0	1.0	1.0	1.0	6.0	-0.186150337754763	0.0535682393563264
ENSG00000198075	0.0	0.0	1.0	1.0	1.0	1.0	0.0	1.0	1.0	6.0	0.116193645283132	0.397601476795276
ENSG00000187193	0.0	0.0	1.0	1.0	1.0	1.0	1.0	0.0	1.0	6.0	0.218423684301164	0.0233423722289821
ENSG00000102359	0.0	0.0	0.0	1.0	1.0	1.0	1.0	1.0	1.0	6.0	0.244651580188565	0.0100436563274121
ENSG00000111405	0.0	0.0	0.0	1.0	1.0	1.0	1.0	1.0	1.0	6.0	0.201892408968955	0.0574977213457357
ENSG00000188517	0.0	0.0	1.0	1.0	1.0	1.0	1.0	1.0	0.0	6.0	-0.0336178982464788	0.873052767894415
ENSG00000148498	0.0	0.0	1.0	1.0	1.0	1.0	0.0	1.0	1.0	6.0	0.165402492588233	0.0879271487316055
ENSG00000068976	0.0	0.0	1.0	1.0	1.0	1.0	0.0	1.0	1.0	6.0	-0.193975510473775	0.0713477970665515
ENSG00000095303	0.0	0.0	0.0	1.0	1.0	1.0	1.0	2.0	0.0	6.0	-0.0659316143524763	0.768170867677318
ENSG00000177283	0.0	0.0	1.0	1.0	0.0	2.0	0.0	0.0	2.0	6.0	-0.0499520043362508	0.825726036560151
ENSG00000184260	0.0	0.0	1.0	1.0	1.0	1.0	1.0	1.0	0.0	6.0	0.140011852054855	0.213010487096333
ENSG00000187134	0.0	0.0	1.0	0.0	1.0	1.0	0.0	2.0	1.0	6.0	0.0498006587158437	0.768170867677318
ENSG00000137819	0.0	0.0	0.0	1.0	1.0	1.0	1.0	0.0	1.0	5.0	-0.0926838871321076	0.532732067215602
ENSG00000105808	0.0	0.0	1.0	1.0	1.0	1.0	0.0	0.0	1.0	5.0	0.0200200765508657	0.95214895516323
ENSG00000137766	0.0	0.0	1.0	1.0	1.0	0.0	1.0	1.0	0.0	5.0	-0.129728515521813	0.0690583376684029
ENSG00000170417	0.0	0.0	0.0	1.0	1.0	1.0	1.0	1.0	0.0	5.0	-0.115479931292747	0.268510238094128
ENSG00000188707	0.0	0.0	1.0	1.0	1.0	1.0	0.0	1.0	0.0	5.0	0.079667610027981	0.619265333410379
ENSG00000197915	0.0	0.0	1.0	1.0	0.0	1.0	1.0	1.0	0.0	5.0	0.0293142625962056	0.926590939314729
ENSG00000157999	0.0	0.0	1.0	0.0	1.0	0.0	1.0	1.0	1.0	5.0	-0.0183944335960332	0.945356927293029
ENSG00000154760	0.0	0.0	0.0	1.0	0.0	1.0	1.0	1.0	1.0	5.0	-0.0993107029709361	0.561845056885295
ENSG00000160999	0.0	0.0	1.0	1.0	1.0	1.0	0.0	1.0	0.0	5.0	0.0315818113040523	0.909369813696998
ENSG00000142627	0.0	0.0	1.0	1.0	1.0	0.0	1.0	0.0	1.0	5.0	0.0986059506528372	0.573069380770824
ENSG00000269067	0.0	0.0	1.0	1.0	1.0	1.0	0.0	1.0	0.0	5.0	0.15427672111504	0.212769923753687
ENSG00000104325	0.0	0.0	0.0	1.0	1.0	1.0	1.0	1.0	0.0	5.0	0.0673665521256257	0.571994437078719
ENSG00000162004	0.0	0.0	1.0	1.0	1.0	0.0	1.0	1.0	0.0	5.0	-0.033820967934982	0.881737273727853
ENSG00000185615	0.0	0.0	1.0	1.0	0.0	1.0	1.0	1.0	0.0	5.0	-0.0367784035874034	0.876380827252611
ENSG00000164761	0.0	0.0	1.0	1.0	1.0	1.0	0.0	1.0	0.0	5.0	0.054066512757326	0.824064882399635
ENSG00000076662	0.0	0.0	1.0	1.0	1.0	0.0	1.0	1.0	0.0	5.0	-0.00982696189880341	0.976213638045515
ENSG00000168309	0.0	0.0	2.0	1.0	1.0	1.0	0.0	0.0	0.0	5.0	0.146669203431566	0.196633829694773
ENSG00000104760	0.0	0.0	1.0	0.0	1.0	1.0	0.0	0.0	2.0	5.0	0.104667045847246	0.533390824896892
ENSG00000179071	0.0	0.0	2.0	1.0	0.0	1.0	0.0	0.0	1.0	5.0	-0.0696110940504902	0.697914279713881
ENSG00000137285	0.0	0.0	0.0	0.0	0.0	2.0	1.0	0.0	2.0	5.0	0.150345168888947	0.225105351653681
ENSG00000175322	0.0	0.0	1.0	1.0	1.0	1.0	0.0	0.0	1.0	5.0	0.00255409369383528	0.9925102632331
ENSG00000198734	0.0	0.0	1.0	1.0	1.0	1.0	0.0	0.0	1.0	5.0	0.0761105220559211	0.631570506211473
ENSG00000106483	0.0	0.0	0.0	1.0	1.0	1.0	0.0	1.0	1.0	5.0	-0.116058511277369	0.43061451507313
ENSG00000121578	0.0	0.0	0.0	1.0	1.0	1.0	0.0	1.0	1.0	5.0	0.0798779284753912	0.196633829694773
ENSG00000160072	0.0	0.0	0.0	1.0	1.0	0.0	1.0	1.0	1.0	5.0	0.0139055890925503	0.960734709597981
ENSG00000152939	0.0	0.0	1.0	1.0	1.0	1.0	0.0	1.0	0.0	5.0	-0.0880022527162817	0.600228159514597
ENSG00000101825	0.0	0.0	2.0	1.0	0.0	0.0	1.0	0.0	1.0	5.0	-0.1612332401074	0.160955004416717
ENSG00000223443	0.0	0.0	1.0	1.0	1.0	1.0	0.0	0.0	1.0	5.0	0.0681804390287327	0.737423171122281
ENSG00000112562	1.0	1.0	1.0	1.0	0.0	0.0	0.0	1.0	0.0	5.0	-0.0401892097838723	0.882121179480963
ENSG00000022556	0.0	0.0	0.0	0.0	0.0	1.0	1.0	1.0	2.0	5.0	0.0376769577396097	0.879037513029409
ENSG00000123243	0.0	0.0	1.0	1.0	1.0	1.0	0.0	1.0	0.0	5.0	-0.146989048924837	0.213010487096333
ENSG00000164120	0.0	0.0	1.0	1.0	1.0	1.0	0.0	0.0	0.0	4.0	-0.110393887378653	0.490441821927274
ENSG00000039139	0.0	0.0	1.0	1.0	0.0	0.0	1.0	0.0	1.0	4.0	-0.0995436752807645	0.490441821927274
ENSG00000138795	0.0	0.0	2.0	1.0	1.0	0.0	0.0	0.0	0.0	4.0	-0.147905380310709	0.119581081779394
ENSG00000154493	2.0	2.0	0.0	0.0	0.0	0.0	0.0	0.0	0.0	4.0	0.0118834536916518	0.977775082556088
ENSG00000189157	0.0	0.0	2.0	1.0	1.0	0.0	0.0	0.0	0.0	4.0	-0.00798258534093576	0.977024820813955
ENSG00000173250	0.0	0.0	1.0	1.0	1.0	0.0	0.0	1.0	0.0	4.0	-0.0202813356616013	0.94802364027588
ENSG00000153179	0.0	0.0	2.0	0.0	0.0	0.0	0.0	2.0	0.0	4.0	-0.121952284593901	0.206382462712191
ENSG00000168589	0.0	0.0	2.0	1.0	1.0	0.0	0.0	0.0	0.0	4.0	-0.00699155191433284	0.986871944575331
ENSG00000182963	0.0	0.0	1.0	0.0	0.0	1.0	1.0	1.0	0.0	4.0	0.0861651887842965	0.394339632042927
ENSG00000105732	0.0	0.0	2.0	0.0	1.0	0.0	1.0	0.0	0.0	4.0	0.026895709514645	0.873807538500679
ENSG00000139998	2.0	2.0	0.0	0.0	0.0	0.0	0.0	0.0	0.0	4.0	-0.0287539556249411	0.881737273727853
ENSG00000159423	0.0	0.0	1.0	1.0	0.0	0.0	1.0	1.0	0.0	4.0	0.134109510463931	0.235266731853238
ENSG00000165972	1.0	1.0	1.0	0.0	0.0	0.0	0.0	1.0	0.0	4.0	0.153481079134373	0.203652235511088
ENSG00000156218	1.0	1.0	0.0	0.0	1.0	0.0	0.0	0.0	1.0	4.0	-0.0342983076518398	0.87200650909139
ENSG00000176438	2.0	2.0	0.0	0.0	0.0	0.0	0.0	0.0	0.0	4.0	0.0203579966047769	0.95214895516323
ENSG00000146574	0.0	0.0	1.0	0.0	1.0	1.0	0.0	0.0	1.0	4.0	0.00470913907079627	0.990685698797918
ENSG00000226430	0.0	0.0	1.0	0.0	1.0	1.0	0.0	0.0	1.0	4.0	0.0773354791557199	0.672129247290972
ENSG00000013810	0.0	0.0	1.0	1.0	0.0	1.0	0.0	1.0	0.0	4.0	0.0759168986177648	0.595355057488265
ENSG00000132330	0.0	0.0	1.0	1.0	0.0	0.0	1.0	1.0	0.0	4.0	0.0132885834204653	0.953184823535753
ENSG00000163430	0.0	0.0	1.0	1.0	1.0	1.0	0.0	0.0	0.0	4.0	0.0534496762277458	0.812363334447269
ENSG00000069399	0.0	0.0	1.0	1.0	0.0	0.0	1.0	1.0	0.0	4.0	0.0408282018356999	0.881737273727853
ENSG00000066697	0.0	0.0	1.0	0.0	1.0	1.0	0.0	0.0	1.0	4.0	-0.046627458981266	0.661281251844858
ENSG00000174326	0.0	0.0	1.0	1.0	0.0	1.0	1.0	0.0	0.0	4.0	0.0560162955005549	0.794227000364258
ENSG00000164404	0.0	0.0	1.0	1.0	1.0	1.0	0.0	0.0	0.0	4.0	-0.0757212672860491	0.66128858030433
ENSG00000105792	0.0	0.0	1.0	1.0	1.0	1.0	0.0	0.0	0.0	4.0	-0.0410407742967611	0.808859347485945
ENSG00000154310	0.0	0.0	1.0	0.0	0.0	1.0	1.0	0.0	1.0	4.0	0.0777413987378728	0.397105547036204
ENSG00000160606	0.0	0.0	1.0	1.0	0.0	0.0	1.0	0.0	1.0	4.0	0.137841683145611	0.292107302121057
ENSG00000196793	0.0	0.0	1.0	1.0	1.0	0.0	0.0	1.0	0.0	4.0	-0.0910053439832631	0.331112152155759
ENSG00000166268	0.0	0.0	1.0	0.0	1.0	0.0	0.0	1.0	1.0	4.0	0.0762778471986466	0.717641168382334
ENSG00000138075	2.0	2.0	0.0	0.0	0.0	0.0	0.0	0.0	0.0	4.0	-0.0185368619978635	0.951407436409266
ENSG00000168268	0.0	0.0	0.0	1.0	0.0	0.0	1.0	1.0	1.0	4.0	0.0296656461615549	0.892194317368464
ENSG00000095970	0.0	0.0	0.0	0.0	1.0	1.0	0.0	2.0	0.0	4.0	-0.00247057217266569	0.996504066254414
ENSG00000119725	0.0	0.0	0.0	1.0	0.0	1.0	0.0	1.0	1.0	4.0	0.00111517995253142	0.997220940720777
ENSG00000136802	0.0	0.0	0.0	1.0	1.0	1.0	0.0	0.0	1.0	4.0	0.109378492994724	0.174858787908098
ENSG00000153071	0.0	0.0	0.0	1.0	1.0	1.0	0.0	0.0	1.0	4.0	-0.0475884546646786	0.833607192949182
ENSG00000148795	0.0	0.0	0.0	1.0	0.0	1.0	0.0	1.0	1.0	4.0	-0.0894823989881388	0.579655213768183
ENSG00000115594	0.0	0.0	0.0	1.0	1.0	1.0	0.0	1.0	0.0	4.0	0.138173079620418	0.289017212102325
ENSG00000137573	0.0	0.0	0.0	1.0	1.0	1.0	1.0	0.0	0.0	4.0	0.0204391616473955	0.947288389804356
ENSG00000143437	0.0	0.0	0.0	1.0	1.0	1.0	0.0	0.0	1.0	4.0	-0.0445119035586035	0.435209845912568
ENSG00000170180	0.0	0.0	0.0	1.0	1.0	1.0	0.0	0.0	1.0	4.0	-0.0554339417410198	0.808859347485945
ENSG00000172243	0.0	0.0	0.0	1.0	1.0	1.0	1.0	0.0	0.0	4.0	-0.166862281479783	0.149643551115889
ENSG00000186918	0.0	0.0	0.0	0.0	2.0	1.0	0.0	0.0	1.0	4.0	0.108174288786574	0.197901794728745
ENSG00000120322	0.0	0.0	0.0	1.0	1.0	1.0	1.0	0.0	0.0	4.0	0.0181656001053082	0.952973625540478
ENSG00000137491	0.0	0.0	1.0	1.0	0.0	1.0	0.0	1.0	0.0	4.0	-0.0149488952874386	0.962605794607141
ENSG00000160284	0.0	0.0	0.0	1.0	0.0	1.0	0.0	1.0	0.0	3.0	0.102461658160532	0.529910625877101
ENSG00000266964	0.0	0.0	1.0	1.0	1.0	0.0	0.0	0.0	0.0	3.0	0.088029478643316	0.472434800754901
ENSG00000058866	0.0	0.0	0.0	0.0	0.0	0.0	0.0	2.0	1.0	3.0	0.153545565916931	0.0418958916279252
ENSG00000108932	0.0	0.0	1.0	0.0	0.0	0.0	1.0	0.0	1.0	3.0	0.167446016382187	0.110375451678664
ENSG00000180881	0.0	0.0	1.0	1.0	0.0	1.0	0.0	0.0	0.0	3.0	-0.101218509284368	0.149719015435144
ENSG00000189420	0.0	0.0	1.0	1.0	0.0	0.0	0.0	1.0	0.0	3.0	0.0150170098296217	0.959124430624539
ENSG00000112280	0.0	0.0	1.0	1.0	1.0	0.0	0.0	0.0	0.0	3.0	-0.142124333174625	0.130045932266021
ENSG00000174652	0.0	0.0	1.0	0.0	1.0	0.0	0.0	1.0	0.0	3.0	0.00397588810014081	0.991740158249878
ENSG00000240747	0.0	0.0	0.0	1.0	1.0	1.0	0.0	0.0	0.0	3.0	0.0948284919352756	0.571943520604903
ENSG00000131435	0.0	0.0	1.0	0.0	0.0	0.0	1.0	1.0	0.0	3.0	0.162352492326037	0.175842080753931
ENSG00000149571	0.0	0.0	1.0	1.0	0.0	0.0	1.0	0.0	0.0	3.0	0.0330315948893431	0.842821316570994
ENSG00000111206	0.0	0.0	1.0	0.0	0.0	1.0	0.0	0.0	1.0	3.0	0.0512568776611948	0.834144732018565
ENSG00000128274	0.0	0.0	0.0	1.0	1.0	1.0	0.0	0.0	0.0	3.0	0.11794338988346	0.435447821899217
ENSG00000010810	0.0	0.0	0.0	0.0	0.0	1.0	1.0	1.0	0.0	3.0	0.0924112445839173	0.145726672828227
ENSG00000121742	0.0	0.0	0.0	1.0	0.0	0.0	1.0	1.0	0.0	3.0	0.0920947031180116	0.609706523140779
ENSG00000181444	0.0	0.0	1.0	1.0	0.0	1.0	0.0	0.0	0.0	3.0	-0.0591600722368419	0.775775636327793
ENSG00000070886	0.0	0.0	0.0	0.0	0.0	1.0	1.0	1.0	0.0	3.0	0.0396706610212359	0.881483670669617
ENSG00000047457	0.0	0.0	0.0	0.0	1.0	1.0	0.0	0.0	1.0	3.0	0.15629812272018	0.0876814733070802
ENSG00000099992	0.0	0.0	0.0	0.0	1.0	1.0	0.0	0.0	1.0	3.0	0.04349073785402	0.833158481333168
ENSG00000034239	1.0	1.0	0.0	0.0	0.0	0.0	0.0	1.0	0.0	3.0	0.100413893775378	0.548066781553428
ENSG00000170959	0.0	0.0	0.0	0.0	1.0	1.0	0.0	0.0	1.0	3.0	-0.229516531245755	0.00633012504529977
ENSG00000145217	0.0	0.0	0.0	0.0	1.0	0.0	1.0	0.0	1.0	3.0	0.00625480472959601	0.988192293273384
ENSG00000091490	0.0	0.0	0.0	0.0	0.0	0.0	1.0	1.0	1.0	3.0	-0.015496046425509	0.94535240163358
ENSG00000146530	0.0	0.0	1.0	1.0	0.0	0.0	1.0	0.0	0.0	3.0	-0.0315303671944494	0.914210403392612
ENSG00000197629	0.0	0.0	0.0	0.0	0.0	0.0	1.0	1.0	1.0	3.0	-0.128412245202929	0.349031318617304
ENSG00000203760	0.0	0.0	0.0	1.0	1.0	1.0	0.0	0.0	0.0	3.0	-0.00915712432150044	0.982397353815425
ENSG00000139304	0.0	0.0	0.0	0.0	1.0	1.0	0.0	0.0	1.0	3.0	-0.205201485217905	0.0283714039895547
ENSG00000181291	0.0	0.0	0.0	0.0	1.0	0.0	0.0	1.0	1.0	3.0	-0.0321161940956116	0.893225570451813
ENSG00000135094	0.0	0.0	1.0	1.0	0.0	0.0	0.0	0.0	1.0	3.0	0.103511797011895	0.539290293152156
ENSG00000174021	0.0	0.0	2.0	0.0	0.0	0.0	0.0	1.0	0.0	3.0	0.0849169781922276	0.613262424824239
ENSG00000242574	0.0	0.0	0.0	0.0	0.0	1.0	0.0	1.0	1.0	3.0	-0.137127853132089	0.314353177809099
ENSG00000162039	0.0	0.0	0.0	1.0	1.0	1.0	0.0	0.0	0.0	3.0	-0.0239674651717639	0.928821113948508
ENSG00000110876	0.0	0.0	0.0	0.0	0.0	1.0	0.0	1.0	1.0	3.0	-0.127688186635128	0.368179462751704
ENSG00000129353	0.0	0.0	1.0	1.0	0.0	0.0	0.0	0.0	1.0	3.0	0.182884452073829	0.0103284092232649
ENSG00000085563	0.0	0.0	0.0	1.0	1.0	0.0	0.0	1.0	0.0	3.0	-0.0727621163117456	0.683587659056611
ENSG00000175093	0.0	0.0	0.0	0.0	0.0	1.0	0.0	1.0	1.0	3.0	0.0424652487262747	0.870777657799269
ENSG00000163749	0.0	0.0	0.0	1.0	0.0	1.0	0.0	1.0	0.0	3.0	-0.0636403259111872	0.697914279713881
ENSG00000000003	0.0	0.0	0.0	1.0	0.0	0.0	0.0	2.0	0.0	3.0	0.175204442615426	0.0721760312483504
ENSG00000105122	0.0	0.0	0.0	1.0	0.0	1.0	1.0	0.0	0.0	3.0	-0.1735291156059	0.131163008703769
ENSG00000120907	0.0	0.0	0.0	1.0	1.0	0.0	1.0	0.0	0.0	3.0	-0.156087824427247	0.0416413657392271
ENSG00000177674	0.0	0.0	0.0	1.0	0.0	0.0	1.0	0.0	1.0	3.0	0.132603150240882	0.308294578527739
ENSG00000112799	0.0	0.0	1.0	1.0	0.0	0.0	0.0	1.0	0.0	3.0	-0.0154727910427682	0.96756677941061
ENSG00000124508	0.0	0.0	0.0	2.0	1.0	0.0	0.0	0.0	0.0	3.0	0.103229158908637	0.463837456103154
ENSG00000228672	0.0	0.0	1.0	0.0	1.0	1.0	0.0	0.0	0.0	3.0	-0.0056658924924538	0.990803410559723
ENSG00000185201	0.0	0.0	0.0	1.0	0.0	0.0	1.0	0.0	1.0	3.0	0.172740561887477	0.107290177770028
ENSG00000181019	0.0	0.0	0.0	1.0	1.0	0.0	0.0	1.0	0.0	3.0	0.121823337421334	0.407172380624569
ENSG00000076555	0.0	0.0	0.0	0.0	0.0	1.0	1.0	1.0	0.0	3.0	0.134468314693907	0.27091263329002
ENSG00000051620	0.0	0.0	0.0	1.0	1.0	0.0	1.0	0.0	0.0	3.0	0.132207093998901	0.189057829240941
ENSG00000232237	0.0	0.0	0.0	0.0	0.0	0.0	1.0	0.0	1.0	2.0	0.0196837891812963	0.952498065079598
ENSG00000092054	0.0	0.0	0.0	0.0	0.0	0.0	1.0	0.0	1.0	2.0	0.0575744424436452	0.793754695038257
ENSG00000213123	0.0	0.0	0.0	0.0	1.0	0.0	0.0	1.0	0.0	2.0	-0.071438489937517	0.436651383790597
ENSG00000170412	0.0	0.0	0.0	0.0	0.0	0.0	1.0	0.0	1.0	2.0	0.164543103354984	0.160347055698525
ENSG00000145863	0.0	0.0	0.0	0.0	1.0	1.0	0.0	0.0	0.0	2.0	-0.020659869734186	0.94552444235211
ENSG00000107249	0.0	0.0	0.0	0.0	1.0	1.0	0.0	0.0	0.0	2.0	0.0911784235274085	0.579655213768183
ENSG00000154710	0.0	0.0	0.0	0.0	0.0	0.0	1.0	0.0	1.0	2.0	0.0274553088419507	0.89426640183787
ENSG00000075234	0.0	0.0	0.0	1.0	0.0	0.0	1.0	0.0	0.0	2.0	0.11452024589024	0.360632458620266
ENSG00000124205	0.0	0.0	1.0	0.0	0.0	0.0	1.0	0.0	0.0	2.0	-0.218274556855774	0.0283714039895547
ENSG00000121210	0.0	0.0	1.0	0.0	0.0	0.0	0.0	0.0	1.0	2.0	-0.08336851200775	0.362161020093414
ENSG00000178445	0.0	0.0	0.0	0.0	1.0	0.0	0.0	1.0	0.0	2.0	0.041572472589018	0.780958291776864
ENSG00000066185	0.0	0.0	0.0	0.0	0.0	1.0	0.0	1.0	0.0	2.0	0.0122053047026462	0.966699501560121
ENSG00000136114	0.0	0.0	0.0	0.0	1.0	1.0	0.0	0.0	0.0	2.0	-0.00774193439529365	0.982983410616505
ENSG00000261701	0.0	0.0	1.0	0.0	0.0	0.0	1.0	0.0	0.0	2.0	-0.0525793344971749	0.834741408782711
ENSG00000181626	0.0	0.0	1.0	1.0	0.0	0.0	0.0	0.0	0.0	2.0	0.0487000929528065	0.847205031296299
ENSG00000232653	0.0	0.0	0.0	0.0	0.0	1.0	0.0	0.0	1.0	2.0	-0.0241798559516972	0.943171961524281
ENSG00000205221	0.0	0.0	1.0	0.0	0.0	0.0	1.0	0.0	0.0	2.0	-0.233557015653796	0.0113050543953396
ENSG00000119888	0.0	0.0	0.0	0.0	1.0	0.0	0.0	1.0	0.0	2.0	0.0389394403691475	0.886368454611736
ENSG00000107551	0.0	0.0	0.0	0.0	0.0	0.0	1.0	0.0	1.0	2.0	0.101908001848056	0.295402187466865
ENSG00000183098	0.0	0.0	0.0	1.0	0.0	0.0	1.0	0.0	0.0	2.0	-0.0949046953371565	0.372447250831433
ENSG00000119535	0.0	0.0	0.0	0.0	0.0	1.0	0.0	0.0	1.0	2.0	0.00030562257612271	0.999680811636739
ENSG00000110090	0.0	0.0	0.0	0.0	0.0	1.0	0.0	1.0	0.0	2.0	0.113170478907644	0.334868991916666
ENSG00000179902	0.0	0.0	0.0	0.0	0.0	1.0	0.0	1.0	0.0	2.0	-0.046982472469078	0.830421151395417
ENSG00000131351	0.0	0.0	0.0	0.0	0.0	1.0	0.0	1.0	0.0	2.0	-0.00622952708499815	0.987213994874181
ENSG00000171812	0.0	0.0	1.0	0.0	0.0	0.0	0.0	0.0	1.0	2.0	-0.0981722374903167	0.571966217361599
ENSG00000188234	0.0	0.0	0.0	0.0	0.0	0.0	0.0	0.0	2.0	2.0	0.0608099839403223	0.768633610411814
ENSG00000213213	0.0	0.0	0.0	0.0	0.0	0.0	0.0	0.0	2.0	2.0	-0.027183740273039	0.911534887771954
ENSG00000079257	0.0	0.0	0.0	0.0	0.0	0.0	0.0	1.0	1.0	2.0	-0.0992985934190143	0.351319779938287
ENSG00000131389	0.0	0.0	0.0	0.0	0.0	0.0	0.0	1.0	1.0	2.0	0.0633364682901905	0.574305138107802
ENSG00000135838	0.0	0.0	1.0	0.0	0.0	0.0	0.0	0.0	1.0	2.0	0.115987077394679	0.417859936671874
ENSG00000159403	0.0	0.0	0.0	1.0	0.0	0.0	0.0	0.0	1.0	2.0	0.170097114967591	0.142843193624118
ENSG00000139800	0.0	0.0	1.0	0.0	0.0	1.0	0.0	0.0	0.0	2.0	0.0556110934454167	0.812288096243785
ENSG00000119737	0.0	0.0	0.0	0.0	0.0	1.0	0.0	0.0	1.0	2.0	0.12830649390262	0.155531291164664
ENSG00000244509	0.0	0.0	0.0	0.0	1.0	1.0	0.0	0.0	0.0	2.0	-0.0684331522121567	0.759589026574093
ENSG00000157601	0.0	0.0	0.0	0.0	1.0	0.0	0.0	0.0	1.0	2.0	0.134443094900132	0.303198656169202
ENSG00000237172	0.0	0.0	1.0	0.0	0.0	1.0	0.0	0.0	0.0	2.0	0.168844109662697	0.0733075172997259
ENSG00000137462	0.0	0.0	0.0	0.0	1.0	1.0	0.0	0.0	0.0	2.0	0.11910255798248	0.400714612794514
ENSG00000113209	0.0	0.0	0.0	0.0	0.0	0.0	1.0	1.0	0.0	2.0	-0.0201054194639478	0.92593537076362
ENSG00000136546	0.0	0.0	0.0	0.0	1.0	0.0	0.0	1.0	0.0	2.0	0.027372712654235	0.920562790979638
ENSG00000183856	0.0	0.0	0.0	0.0	0.0	0.0	1.0	0.0	1.0	2.0	0.259400216105115	0.00376231995401967
ENSG00000205364	0.0	0.0	0.0	0.0	1.0	0.0	0.0	0.0	1.0	2.0	0.137640674586437	0.308340905597761
ENSG00000122584	0.0	0.0	0.0	0.0	1.0	0.0	1.0	0.0	0.0	2.0	-0.0809516267856366	0.528399623443144
ENSG00000272514	0.0	0.0	1.0	0.0	0.0	0.0	0.0	0.0	1.0	2.0	-0.0561971162072476	0.780958291776864
ENSG00000115756	0.0	0.0	1.0	1.0	0.0	0.0	0.0	0.0	0.0	2.0	-0.0553817172954733	0.755637576622092
ENSG00000113916	0.0	0.0	0.0	1.0	1.0	0.0	0.0	0.0	0.0	2.0	0.0815389252259559	0.602363915747211
ENSG00000105519	0.0	0.0	0.0	1.0	0.0	1.0	0.0	0.0	0.0	2.0	0.0522177064448944	0.78466249596126
ENSG00000241404	0.0	0.0	0.0	1.0	0.0	0.0	1.0	0.0	0.0	2.0	0.0357582516948585	0.885675119109949
ENSG00000031081	0.0	0.0	1.0	0.0	0.0	0.0	1.0	0.0	0.0	2.0	0.0616681374254662	0.735793563781142
ENSG00000154928	0.0	0.0	1.0	0.0	0.0	0.0	1.0	0.0	0.0	2.0	-0.127774188915186	0.117334877371002
ENSG00000172554	0.0	0.0	0.0	0.0	0.0	0.0	1.0	0.0	1.0	2.0	0.196378496236756	0.0690583376684029
ENSG00000239282	0.0	0.0	0.0	1.0	0.0	0.0	0.0	1.0	0.0	2.0	0.105765852906107	0.478126338401761
ENSG00000204334	0.0	0.0	1.0	0.0	0.0	0.0	1.0	0.0	0.0	2.0	-0.0742128910086732	0.664136865779812
ENSG00000169752	0.0	0.0	1.0	1.0	0.0	0.0	0.0	0.0	0.0	2.0	-0.0189214865184206	0.945356927293029
ENSG00000081320	0.0	0.0	0.0	0.0	1.0	1.0	0.0	0.0	0.0	2.0	0.165599786966704	0.163065290823859
ENSG00000135605	0.0	0.0	1.0	0.0	0.0	0.0	1.0	0.0	0.0	2.0	-0.0216299988018512	0.945356927293029
ENSG00000213928	0.0	0.0	0.0	1.0	0.0	1.0	0.0	0.0	0.0	2.0	0.101809231895999	0.505690464591597
ENSG00000188315	0.0	0.0	0.0	1.0	0.0	0.0	0.0	1.0	0.0	2.0	-0.0320994154050499	0.818103404055958
ENSG00000159884	0.0	0.0	0.0	1.0	0.0	0.0	1.0	0.0	0.0	2.0	-0.0418443538023301	0.875980121428368
ENSG00000186806	0.0	0.0	1.0	0.0	0.0	0.0	1.0	0.0	0.0	2.0	0.0855251744608461	0.427195296139083
ENSG00000213145	0.0	0.0	1.0	0.0	0.0	0.0	1.0	0.0	0.0	2.0	-0.0509853040153455	0.833158481333168
ENSG00000148488	0.0	0.0	0.0	1.0	0.0	1.0	0.0	0.0	0.0	2.0	-0.119748087840024	0.32516429905567
ENSG00000064205	0.0	0.0	0.0	1.0	0.0	0.0	0.0	1.0	0.0	2.0	0.0645828468904449	0.754836852424936
ENSG00000140961	0.0	0.0	1.0	0.0	1.0	0.0	0.0	0.0	0.0	2.0	0.116540873114787	0.436806024884117
ENSG00000137274	0.0	0.0	0.0	1.0	1.0	0.0	0.0	0.0	0.0	2.0	-0.0139773450351674	0.945356927293029
ENSG00000154479	0.0	0.0	0.0	1.0	0.0	0.0	0.0	1.0	0.0	2.0	-0.0840647603585369	0.605734879367112
ENSG00000175643	0.0	0.0	0.0	1.0	0.0	0.0	0.0	1.0	0.0	2.0	0.032725002405314	0.913605554575769
ENSG00000205111	0.0	0.0	0.0	1.0	1.0	0.0	0.0	0.0	0.0	2.0	-0.0844863468238431	0.600228159514597
ENSG00000121716	0.0	0.0	1.0	0.0	0.0	0.0	1.0	0.0	0.0	2.0	-0.0190548291955212	0.956178021472625
ENSG00000163884	0.0	0.0	0.0	1.0	0.0	0.0	1.0	0.0	0.0	2.0	0.132638476870519	0.271169971331845
ENSG00000130684	0.0	0.0	1.0	0.0	0.0	0.0	0.0	1.0	0.0	2.0	0.0866324210766094	0.340830926912172
ENSG00000105880	0.0	0.0	0.0	0.0	1.0	0.0	0.0	1.0	0.0	2.0	-0.0708781012813332	0.686998022463855
ENSG00000181031	0.0	0.0	0.0	0.0	1.0	0.0	0.0	1.0	0.0	2.0	-0.0968641020603105	0.504051403674587
ENSG00000196932	0.0	0.0	1.0	0.0	0.0	0.0	0.0	0.0	1.0	2.0	-0.00972468178870229	0.982983410616505
ENSG00000165091	0.0	0.0	0.0	0.0	1.0	1.0	0.0	0.0	0.0	2.0	0.0123075209411293	0.976569247399861
ENSG00000183850	0.0	0.0	0.0	0.0	1.0	1.0	0.0	0.0	0.0	2.0	0.0716625137823141	0.744519374641415
ENSG00000133805	0.0	0.0	0.0	0.0	1.0	1.0	0.0	0.0	0.0	2.0	-0.0255595142423957	0.913302212868713
ENSG00000171105	0.0	0.0	0.0	0.0	1.0	1.0	0.0	0.0	0.0	2.0	0.0310542297724805	0.691084014655583
ENSG00000122729	0.0	0.0	1.0	0.0	0.0	1.0	0.0	0.0	0.0	2.0	0.0556175483871168	0.588133305449265
ENSG00000230054	0.0	0.0	1.0	0.0	1.0	0.0	0.0	0.0	0.0	2.0	0.061977380183907	0.787006188817738
ENSG00000267127	0.0	0.0	1.0	1.0	0.0	0.0	0.0	0.0	0.0	2.0	-0.0014675112542116	0.997310951654112
ENSG00000244694	0.0	0.0	1.0	0.0	0.0	0.0	0.0	1.0	0.0	2.0	-0.161518441211937	0.0188807431691859
ENSG00000262180	0.0	0.0	0.0	1.0	0.0	0.0	0.0	1.0	0.0	2.0	0.0252107895098264	0.932479401295525
ENSG00000143882	0.0	0.0	1.0	0.0	0.0	0.0	1.0	0.0	0.0	2.0	0.0732971149666679	0.664136865779812
ENSG00000171241	0.0	0.0	1.0	0.0	0.0	0.0	0.0	0.0	1.0	2.0	-0.0971174015789145	0.530564367120302
ENSG00000076248	0.0	0.0	0.0	1.0	0.0	1.0	0.0	0.0	0.0	2.0	0.144199927660875	0.102763326562286
ENSG00000165695	0.0	0.0	1.0	1.0	0.0	0.0	0.0	0.0	0.0	2.0	0.101836179282275	0.420650008340994
ENSG00000176046	0.0	0.0	0.0	0.0	0.0	1.0	0.0	0.0	1.0	2.0	0.130524406857131	0.353094736396188
ENSG00000138193	0.0	0.0	1.0	0.0	0.0	0.0	0.0	1.0	0.0	2.0	0.0818503493536824	0.475954295927088
ENSG00000225828	1.0	1.0	0.0	0.0	0.0	0.0	0.0	0.0	0.0	2.0	0.187453967863277	0.0420610225118725
ENSG00000116675	1.0	1.0	0.0	0.0	0.0	0.0	0.0	0.0	0.0	2.0	-0.0267311097677392	0.878953376685789
ENSG00000121058	1.0	1.0	0.0	0.0	0.0	0.0	0.0	0.0	0.0	2.0	-0.0371475891275998	0.731261893821009
ENSG00000073711	1.0	1.0	0.0	0.0	0.0	0.0	0.0	0.0	0.0	2.0	0.027643478034318	0.878666163537413
ENSG00000174953	1.0	1.0	0.0	0.0	0.0	0.0	0.0	0.0	0.0	2.0	-0.0266277228406385	0.78466249596126
ENSG00000153896	1.0	1.0	0.0	0.0	0.0	0.0	0.0	0.0	0.0	2.0	-0.00887735266444583	0.976213638045515
ENSG00000105248	1.0	1.0	0.0	0.0	0.0	0.0	0.0	0.0	0.0	2.0	0.0351316003503669	0.878516950376718
ENSG00000136718	1.0	1.0	0.0	0.0	0.0	0.0	0.0	0.0	0.0	2.0	0.0518271120456897	0.678039178053274
ENSG00000091542	1.0	1.0	0.0	0.0	0.0	0.0	0.0	0.0	0.0	2.0	0.0395496567269437	0.592457065218359
ENSG00000138768	1.0	1.0	0.0	0.0	0.0	0.0	0.0	0.0	0.0	2.0	-0.044938506810629	0.688644202780805
ENSG00000137713	1.0	1.0	0.0	0.0	0.0	0.0	0.0	0.0	0.0	2.0	0.0581955143345684	0.71179309438626
ENSG00000159200	1.0	1.0	0.0	0.0	0.0	0.0	0.0	0.0	0.0	2.0	-0.0423705527970247	0.796156235327597
ENSG00000099785	1.0	1.0	0.0	0.0	0.0	0.0	0.0	0.0	0.0	2.0	0.003780626551754	0.991740158249878
ENSG00000125841	1.0	1.0	0.0	0.0	0.0	0.0	0.0	0.0	0.0	2.0	-0.0250884254397693	0.882705990110551
ENSG00000122679	1.0	1.0	0.0	0.0	0.0	0.0	0.0	0.0	0.0	2.0	-0.0717035746097857	0.730023958407082
ENSG00000163466	1.0	1.0	0.0	0.0	0.0	0.0	0.0	0.0	0.0	2.0	-0.0136300605699942	0.926590939314729
ENSG00000149716	1.0	1.0	0.0	0.0	0.0	0.0	0.0	0.0	0.0	2.0	0.0218409957284012	0.899075707880761
ENSG00000130956	1.0	1.0	0.0	0.0	0.0	0.0	0.0	0.0	0.0	2.0	0.0714346491214991	0.509635516133803
ENSG00000129219	1.0	1.0	0.0	0.0	0.0	0.0	0.0	0.0	0.0	2.0	0.0129937798535293	0.965564347095427
ENSG00000243279	1.0	1.0	0.0	0.0	0.0	0.0	0.0	0.0	0.0	2.0	0.00294414045343432	0.994183606907024
ENSG00000187676	1.0	1.0	0.0	0.0	0.0	0.0	0.0	0.0	0.0	2.0	-0.032748824588769	0.87346084125371
ENSG00000082146	1.0	1.0	0.0	0.0	0.0	0.0	0.0	0.0	0.0	2.0	0.0336694293238394	0.737423171122281
ENSG00000165660	1.0	1.0	0.0	0.0	0.0	0.0	0.0	0.0	0.0	2.0	-0.0496388994390553	0.580067566653799
ENSG00000077152	1.0	1.0	0.0	0.0	0.0	0.0	0.0	0.0	0.0	2.0	-0.045518506122617	0.813448967135956
ENSG00000155868	1.0	1.0	0.0	0.0	0.0	0.0	0.0	0.0	0.0	2.0	-0.031635617918424	0.786116424869114
ENSG00000170271	1.0	1.0	0.0	0.0	0.0	0.0	0.0	0.0	0.0	2.0	-0.0179205172128383	0.954517311435388
ENSG00000223865	1.0	1.0	0.0	0.0	0.0	0.0	0.0	0.0	0.0	2.0	-0.0764401480053715	0.70468073538653
ENSG00000089820	1.0	1.0	0.0	0.0	0.0	0.0	0.0	0.0	0.0	2.0	-0.0547533072382435	0.803751781928843
ENSG00000169981	1.0	1.0	0.0	0.0	0.0	0.0	0.0	0.0	0.0	2.0	0.0192300799196496	0.878953376685789
ENSG00000178397	1.0	1.0	0.0	0.0	0.0	0.0	0.0	0.0	0.0	2.0	0.00601112474057824	0.983994272403655
ENSG00000132153	1.0	1.0	0.0	0.0	0.0	0.0	0.0	0.0	0.0	2.0	-0.00389080496622866	0.985102483891145
ENSG00000198910	1.0	1.0	0.0	0.0	0.0	0.0	0.0	0.0	0.0	2.0	0.0235208693171199	0.926351875603039
ENSG00000084652	1.0	1.0	0.0	0.0	0.0	0.0	0.0	0.0	0.0	2.0	0.0020626359426625	0.991762798137043
ENSG00000123739	1.0	1.0	0.0	0.0	0.0	0.0	0.0	0.0	0.0	2.0	0.0269467572735042	0.842821316570994
ENSG00000136810	1.0	1.0	0.0	0.0	0.0	0.0	0.0	0.0	0.0	2.0	-0.00290448814989175	0.992342610301534
ENSG00000126822	1.0	1.0	0.0	0.0	0.0	0.0	0.0	0.0	0.0	2.0	-0.0165882571216765	0.964641139167996
ENSG00000182348	1.0	1.0	0.0	0.0	0.0	0.0	0.0	0.0	0.0	2.0	-0.0941855337655808	0.430712244331633
ENSG00000078725	1.0	1.0	0.0	0.0	0.0	0.0	0.0	0.0	0.0	2.0	-0.020355602990209	0.91539892432444
ENSG00000044446	1.0	1.0	0.0	0.0	0.0	0.0	0.0	0.0	0.0	2.0	-0.0146798425461303	0.919522317089531
ENSG00000205208	1.0	1.0	0.0	0.0	0.0	0.0	0.0	0.0	0.0	2.0	-0.044289741660874	0.807006263363325
ENSG00000164105	1.0	1.0	0.0	0.0	0.0	0.0	0.0	0.0	0.0	2.0	0.0272079694126469	0.878013162918214
ENSG00000101457	1.0	1.0	0.0	0.0	0.0	0.0	0.0	0.0	0.0	2.0	0.0533371464985854	0.630774896505041
ENSG00000104427	1.0	1.0	0.0	0.0	0.0	0.0	0.0	0.0	0.0	2.0	0.00476781304509861	0.986851664298551
ENSG00000120800	1.0	1.0	0.0	0.0	0.0	0.0	0.0	0.0	0.0	2.0	-0.0557172783801005	0.419790114115567
ENSG00000105699	1.0	1.0	0.0	0.0	0.0	0.0	0.0	0.0	0.0	2.0	0.00280979689026433	0.994420245942707
ENSG00000253873	1.0	1.0	0.0	0.0	0.0	0.0	0.0	0.0	0.0	2.0	0.0236356704869912	0.916459838315426
ENSG00000149476	1.0	1.0	0.0	0.0	0.0	0.0	0.0	0.0	0.0	2.0	-0.00013362523999179	0.999680811636739
ENSG00000168830	1.0	1.0	0.0	0.0	0.0	0.0	0.0	0.0	0.0	2.0	0.0445039821190904	0.783426441049954
ENSG00000172840	1.0	1.0	0.0	0.0	0.0	0.0	0.0	0.0	0.0	2.0	-0.00659154401249994	0.975476101270396
ENSG00000149256	1.0	1.0	0.0	0.0	0.0	0.0	0.0	0.0	0.0	2.0	0.041784959721954	0.777606424013146
ENSG00000196090	1.0	1.0	0.0	0.0	0.0	0.0	0.0	0.0	0.0	2.0	0.0471835523411034	0.740315427583745
ENSG00000101412	1.0	1.0	0.0	0.0	0.0	0.0	0.0	0.0	0.0	2.0	-0.00986975690214174	0.978099037566857
ENSG00000189376	1.0	1.0	0.0	0.0	0.0	0.0	0.0	0.0	0.0	2.0	0.0161066935745847	0.928380664646225
ENSG00000125779	1.0	1.0	0.0	0.0	0.0	0.0	0.0	0.0	0.0	2.0	0.00955454567814253	0.953184823535753
ENSG00000159335	1.0	1.0	0.0	0.0	0.0	0.0	0.0	0.0	0.0	2.0	-0.0020687771174391	0.996654510862337
ENSG00000146858	1.0	1.0	0.0	0.0	0.0	0.0	0.0	0.0	0.0	2.0	0.0142630432274421	0.962605794607141
ENSG00000109927	1.0	1.0	0.0	0.0	0.0	0.0	0.0	0.0	0.0	2.0	0.0213922209430027	0.918597097219424
ENSG00000176732	1.0	1.0	0.0	0.0	0.0	0.0	0.0	0.0	0.0	2.0	0.020494347770132	0.931973597201498
ENSG00000164176	1.0	1.0	0.0	0.0	0.0	0.0	0.0	0.0	0.0	2.0	-0.0279528452444321	0.929064341576366
ENSG00000049239	1.0	1.0	0.0	0.0	0.0	0.0	0.0	0.0	0.0	2.0	0.0756634933034051	0.466875114097862
ENSG00000240849	1.0	1.0	0.0	0.0	0.0	0.0	0.0	0.0	0.0	2.0	0.0142352995278833	0.954175303107465
ENSG00000134201	1.0	1.0	0.0	0.0	0.0	0.0	0.0	0.0	0.0	2.0	0.0153714799725932	0.96534750275798
ENSG00000143494	1.0	1.0	0.0	0.0	0.0	0.0	0.0	0.0	0.0	2.0	0.155883740251676	0.0522945927506979
ENSG00000198265	1.0	1.0	0.0	0.0	0.0	0.0	0.0	0.0	0.0	2.0	0.0107409447470352	0.913429827687643
ENSG00000071994	1.0	1.0	0.0	0.0	0.0	0.0	0.0	0.0	0.0	2.0	-0.0129587021555827	0.929451615654682
ENSG00000087053	1.0	1.0	0.0	0.0	0.0	0.0	0.0	0.0	0.0	2.0	-0.00171982652226092	0.995783778221397
ENSG00000157152	1.0	1.0	0.0	0.0	0.0	0.0	0.0	0.0	0.0	2.0	0.0560088860112505	0.692067993323543
ENSG00000158186	1.0	1.0	0.0	0.0	0.0	0.0	0.0	0.0	0.0	2.0	0.0422410754656257	0.65098171572184
ENSG00000166004	1.0	1.0	0.0	0.0	0.0	0.0	0.0	0.0	0.0	2.0	-0.0241985538592958	0.798144263253839
ENSG00000196189	1.0	1.0	0.0	0.0	0.0	0.0	0.0	0.0	0.0	2.0	-0.0370374856662864	0.875985361038337
ENSG00000106615	1.0	1.0	0.0	0.0	0.0	0.0	0.0	0.0	0.0	2.0	-0.0293452157085224	0.851590262555433
ENSG00000147894	1.0	1.0	0.0	0.0	0.0	0.0	0.0	0.0	0.0	2.0	-0.0358358198519044	0.813448967135956
ENSG00000196357	1.0	1.0	0.0	0.0	0.0	0.0	0.0	0.0	0.0	2.0	0.0218294541268756	0.89136970949732
ENSG00000125089	1.0	1.0	0.0	0.0	0.0	0.0	0.0	0.0	0.0	2.0	0.0553037826305446	0.822708997447908
ENSG00000171824	1.0	1.0	0.0	0.0	0.0	0.0	0.0	0.0	0.0	2.0	-0.00318032184628459	0.989689361606149
ENSG00000118194	1.0	1.0	0.0	0.0	0.0	0.0	0.0	0.0	0.0	2.0	0.0679765381358427	0.743952798879331
ENSG00000188042	1.0	1.0	0.0	0.0	0.0	0.0	0.0	0.0	0.0	2.0	-0.0336999646838869	0.848759532828947
ENSG00000197858	1.0	1.0	0.0	0.0	0.0	0.0	0.0	0.0	0.0	2.0	0.0147250476703842	0.945608156478426
ENSG00000165507	1.0	1.0	0.0	0.0	0.0	0.0	0.0	0.0	0.0	2.0	0.126164832334835	0.351319779938287
ENSG00000213967	1.0	1.0	0.0	0.0	0.0	0.0	0.0	0.0	0.0	2.0	-0.054529407305581	0.789621439990933
ENSG00000164764	1.0	1.0	0.0	0.0	0.0	0.0	0.0	0.0	0.0	2.0	-0.0759862554706783	0.610751412938682
ENSG00000116266	1.0	1.0	0.0	0.0	0.0	0.0	0.0	0.0	0.0	2.0	-0.0763995218451821	0.537019857364245
ENSG00000132975	1.0	1.0	0.0	0.0	0.0	0.0	0.0	0.0	0.0	2.0	0.0561644962209492	0.693445673349228
ENSG00000104332	1.0	1.0	0.0	0.0	0.0	0.0	0.0	0.0	0.0	2.0	0.00987298236935063	0.983868564122404
ENSG00000109066	1.0	1.0	0.0	0.0	0.0	0.0	0.0	0.0	0.0	2.0	0.00111796522033005	0.997408307240139
ENSG00000151948	1.0	1.0	0.0	0.0	0.0	0.0	0.0	0.0	0.0	2.0	0.0415062006284719	0.777606424013146
ENSG00000204209	1.0	1.0	0.0	0.0	0.0	0.0	0.0	0.0	0.0	2.0	-0.0292562960561107	0.808859347485945
ENSG00000087365	1.0	1.0	0.0	0.0	0.0	0.0	0.0	0.0	0.0	2.0	0.0572395799690979	0.517535146333244
ENSG00000099284	1.0	1.0	0.0	0.0	0.0	0.0	0.0	0.0	0.0	2.0	0.0075839772047913	0.97464542987337
ENSG00000107897	1.0	1.0	0.0	0.0	0.0	0.0	0.0	0.0	0.0	2.0	-0.0301394431818174	0.818424770171022
ENSG00000213551	1.0	1.0	0.0	0.0	0.0	0.0	0.0	0.0	0.0	2.0	0.00482099055959197	0.986851664298551
ENSG00000173193	1.0	1.0	0.0	0.0	0.0	0.0	0.0	0.0	0.0	2.0	0.0542807361603285	0.808859347485945
ENSG00000116750	1.0	1.0	0.0	0.0	0.0	0.0	0.0	0.0	0.0	2.0	-0.0120387037031882	0.956019157900542
ENSG00000157538	1.0	1.0	0.0	0.0	0.0	0.0	0.0	0.0	0.0	2.0	-0.00660098168134579	0.945356927293029
ENSG00000110852	1.0	1.0	0.0	0.0	0.0	0.0	0.0	0.0	0.0	2.0	0.00533741026406657	0.991762798137043
ENSG00000034152	1.0	1.0	0.0	0.0	0.0	0.0	0.0	0.0	0.0	2.0	0.0868997198114128	0.550779421624896
ENSG00000198373	1.0	1.0	0.0	0.0	0.0	0.0	0.0	0.0	0.0	2.0	-0.012704673861597	0.9347026063882
ENSG00000092607	1.0	1.0	0.0	0.0	0.0	0.0	0.0	0.0	0.0	2.0	0.050011388501137	0.842689848021318
ENSG00000024526	1.0	1.0	0.0	0.0	0.0	0.0	0.0	0.0	0.0	2.0	-0.0850822674120432	0.644179152473081
ENSG00000171951	1.0	1.0	0.0	0.0	0.0	0.0	0.0	0.0	0.0	2.0	-0.0468095501154672	0.834893573527648
ENSG00000100439	1.0	1.0	0.0	0.0	0.0	0.0	0.0	0.0	0.0	2.0	0.154068257053118	0.155531291164664
ENSG00000129538	1.0	1.0	0.0	0.0	0.0	0.0	0.0	0.0	0.0	2.0	-0.040932780481641	0.881483670669617
ENSG00000146242	1.0	1.0	0.0	0.0	0.0	0.0	0.0	0.0	0.0	2.0	-0.145699761237431	0.171548952662649
ENSG00000241945	1.0	1.0	0.0	0.0	0.0	0.0	0.0	0.0	0.0	2.0	-0.0118005441977112	0.956178021472625
ENSG00000122477	1.0	1.0	0.0	0.0	0.0	0.0	0.0	0.0	0.0	2.0	-0.124419668115316	0.0690583376684029
ENSG00000033627	1.0	1.0	0.0	0.0	0.0	0.0	0.0	0.0	0.0	2.0	0.0224510678247697	0.866974064308486
ENSG00000166450	1.0	1.0	0.0	0.0	0.0	0.0	0.0	0.0	0.0	2.0	0.0947652064076034	0.580067566653799
ENSG00000112029	1.0	1.0	0.0	0.0	0.0	0.0	0.0	0.0	0.0	2.0	-0.0452765497037402	0.790294569681697
ENSG00000104888	1.0	1.0	0.0	0.0	0.0	0.0	0.0	0.0	0.0	2.0	0.0713943130900274	0.648080077873806
ENSG00000106236	1.0	1.0	0.0	0.0	0.0	0.0	0.0	0.0	0.0	2.0	0.118545330306242	0.431366500605524
ENSG00000148143	1.0	1.0	0.0	0.0	0.0	0.0	0.0	0.0	0.0	2.0	-0.0358876044271729	0.794020028668942
ENSG00000203685	1.0	1.0	0.0	0.0	0.0	0.0	0.0	0.0	0.0	2.0	-0.045499265038354	0.844671814514629
ENSG00000125746	1.0	1.0	0.0	0.0	0.0	0.0	0.0	0.0	0.0	2.0	-0.0227091563110308	0.916778076427214
ENSG00000122140	1.0	1.0	0.0	0.0	0.0	0.0	0.0	0.0	0.0	2.0	-0.00161566838790658	0.996025056688139
ENSG00000069493	1.0	1.0	0.0	0.0	0.0	0.0	0.0	0.0	0.0	2.0	-0.124127913234616	0.238085995847593
ENSG00000109501	1.0	1.0	0.0	0.0	0.0	0.0	0.0	0.0	0.0	2.0	0.0876705106252309	0.384136686537581
ENSG00000167306	1.0	1.0	0.0	0.0	0.0	0.0	0.0	0.0	0.0	2.0	-0.0747584333459634	0.445714183046626
ENSG00000185798	1.0	1.0	0.0	0.0	0.0	0.0	0.0	0.0	0.0	2.0	-0.0370513746328914	0.785316938124361
ENSG00000129235	1.0	1.0	0.0	0.0	0.0	0.0	0.0	0.0	0.0	2.0	-0.0456748104263919	0.748080026907444
ENSG00000198301	1.0	1.0	0.0	0.0	0.0	0.0	0.0	0.0	0.0	2.0	-0.0799926898383881	0.194820464847048
ENSG00000109046	1.0	1.0	0.0	0.0	0.0	0.0	0.0	0.0	0.0	2.0	-0.102932611632633	0.211817542440636
ENSG00000100246	1.0	1.0	0.0	0.0	0.0	0.0	0.0	0.0	0.0	2.0	-0.0198268872415926	0.934696082129056
ENSG00000187097	1.0	1.0	0.0	0.0	0.0	0.0	0.0	0.0	0.0	2.0	-0.0156034399611339	0.940230684814099
ENSG00000113575	1.0	1.0	0.0	0.0	0.0	0.0	0.0	0.0	0.0	2.0	-0.0428074595717792	0.730548518694464
ENSG00000258472	1.0	1.0	0.0	0.0	0.0	0.0	0.0	0.0	0.0	2.0	0.0432178196441642	0.807006263363325
ENSG00000247077	1.0	1.0	0.0	0.0	0.0	0.0	0.0	0.0	0.0	2.0	0.015893503882941	0.938281730679824
ENSG00000136144	1.0	1.0	0.0	0.0	0.0	0.0	0.0	0.0	0.0	2.0	0.0287117333249675	0.87200650909139
ENSG00000122696	1.0	1.0	0.0	0.0	0.0	0.0	0.0	0.0	0.0	2.0	-0.0146506926263738	0.929451615654682
ENSG00000109534	1.0	1.0	0.0	0.0	0.0	0.0	0.0	0.0	0.0	2.0	-0.0485701878614236	0.754836852424936
ENSG00000166073	1.0	1.0	0.0	0.0	0.0	0.0	0.0	0.0	0.0	2.0	0.016761496064862	0.932479401295525
ENSG00000070759	1.0	1.0	0.0	0.0	0.0	0.0	0.0	0.0	0.0	2.0	-0.00206643301342963	0.996654510862337
ENSG00000100626	1.0	1.0	0.0	0.0	0.0	0.0	0.0	0.0	0.0	2.0	0.0867005868617789	0.325619054179656
ENSG00000138138	1.0	1.0	0.0	0.0	0.0	0.0	0.0	0.0	0.0	2.0	-0.0257394502032384	0.873070623561901
ENSG00000112146	1.0	1.0	0.0	0.0	0.0	0.0	0.0	0.0	0.0	2.0	-0.0808574299846561	0.351319779938287
ENSG00000040633	1.0	1.0	0.0	0.0	0.0	0.0	0.0	0.0	0.0	2.0	-0.00188727881616956	0.994919400316135
ENSG00000163932	1.0	1.0	0.0	0.0	0.0	0.0	0.0	0.0	0.0	2.0	-0.0157974387996789	0.960490493013573
ENSG00000162687	1.0	1.0	0.0	0.0	0.0	0.0	0.0	0.0	0.0	2.0	-0.0702709717026912	0.428888547016385
ENSG00000158113	1.0	1.0	0.0	0.0	0.0	0.0	0.0	0.0	0.0	2.0	0.0570807185776439	0.714014157955781
ENSG00000174177	1.0	1.0	0.0	0.0	0.0	0.0	0.0	0.0	0.0	2.0	0.0159600322517328	0.952212295169008
ENSG00000162419	1.0	1.0	0.0	0.0	0.0	0.0	0.0	0.0	0.0	2.0	-0.0921318527870433	0.0879271487316055
ENSG00000164199	1.0	1.0	0.0	0.0	0.0	0.0	0.0	0.0	0.0	2.0	-0.0187369449852957	0.955583950161789
ENSG00000006747	1.0	1.0	0.0	0.0	0.0	0.0	0.0	0.0	0.0	2.0	-0.104873440022917	0.374471529167972
ENSG00000175866	1.0	1.0	0.0	0.0	0.0	0.0	0.0	0.0	0.0	2.0	0.0961515457274376	0.345425054634027
ENSG00000125484	1.0	1.0	0.0	0.0	0.0	0.0	0.0	0.0	0.0	2.0	0.0143131092842344	0.925383709741351
ENSG00000139505	1.0	1.0	0.0	0.0	0.0	0.0	0.0	0.0	0.0	2.0	-0.0646151700753308	0.502217114798146
ENSG00000133114	1.0	1.0	0.0	0.0	0.0	0.0	0.0	0.0	0.0	2.0	-0.0141499802053476	0.911724947030646
ENSG00000186470	1.0	1.0	0.0	0.0	0.0	0.0	0.0	0.0	0.0	2.0	-0.0412974289080628	0.87281645783081
ENSG00000140987	1.0	1.0	0.0	0.0	0.0	0.0	0.0	0.0	0.0	2.0	0.00839014290673363	0.96756677941061
ENSG00000173456	1.0	1.0	0.0	0.0	0.0	0.0	0.0	0.0	0.0	2.0	-0.00283997119765667	0.994183606907024
ENSG00000164897	1.0	1.0	0.0	0.0	0.0	0.0	0.0	0.0	0.0	2.0	0.00416045393621856	0.991841746162597
ENSG00000129245	1.0	1.0	0.0	0.0	0.0	0.0	0.0	0.0	0.0	2.0	0.0168423647507135	0.926351875603039
ENSG00000152556	1.0	1.0	0.0	0.0	0.0	0.0	0.0	0.0	0.0	2.0	-0.00596563940687582	0.981693805048677
ENSG00000156787	1.0	1.0	0.0	0.0	0.0	0.0	0.0	0.0	0.0	2.0	-0.0845874322945684	0.208532194943617
ENSG00000172731	1.0	1.0	0.0	0.0	0.0	0.0	0.0	0.0	0.0	2.0	-0.0252120606706396	0.881737273727853
ENSG00000107651	1.0	1.0	0.0	0.0	0.0	0.0	0.0	0.0	0.0	2.0	0.00636379365061374	0.96949662382382
ENSG00000175756	1.0	1.0	0.0	0.0	0.0	0.0	0.0	0.0	0.0	2.0	-0.00784440568911203	0.983656815797738
ENSG00000146350	1.0	1.0	0.0	0.0	0.0	0.0	0.0	0.0	0.0	2.0	-0.0320676937227548	0.760048479267868
ENSG00000111674	1.0	1.0	0.0	0.0	0.0	0.0	0.0	0.0	0.0	2.0	-0.000572036950799354	0.998156922279308
ENSG00000104205	1.0	1.0	0.0	0.0	0.0	0.0	0.0	0.0	0.0	2.0	0.0151710043042962	0.961264101332432
ENSG00000234409	1.0	1.0	0.0	0.0	0.0	0.0	0.0	0.0	0.0	2.0	-0.0511316790712519	0.838855824298902
ENSG00000197852	1.0	1.0	0.0	0.0	0.0	0.0	0.0	0.0	0.0	2.0	-0.0020269918368457	0.994183606907024
ENSG00000166250	1.0	1.0	0.0	0.0	0.0	0.0	0.0	0.0	0.0	2.0	0.0959800531724124	0.439912846804503
ENSG00000185658	1.0	1.0	0.0	0.0	0.0	0.0	0.0	0.0	0.0	2.0	-0.0243124877103742	0.808859347485945
ENSG00000221869	1.0	1.0	0.0	0.0	0.0	0.0	0.0	0.0	0.0	2.0	0.123994259524031	0.378735511431744
ENSG00000142867	1.0	1.0	0.0	0.0	0.0	0.0	0.0	0.0	0.0	2.0	0.0125857880905216	0.947231178603931
ENSG00000176396	1.0	1.0	0.0	0.0	0.0	0.0	0.0	0.0	0.0	2.0	0.0207633312210413	0.911898268312034
ENSG00000123810	1.0	1.0	0.0	0.0	0.0	0.0	0.0	0.0	0.0	2.0	0.0327170104719599	0.881737273727853
ENSG00000185933	1.0	1.0	0.0	0.0	0.0	0.0	0.0	0.0	0.0	2.0	-0.0131674576312963	0.96756677941061
ENSG00000126261	1.0	1.0	0.0	0.0	0.0	0.0	0.0	0.0	0.0	2.0	-0.0570855548439985	0.493200841006499
ENSG00000089009	1.0	1.0	0.0	0.0	0.0	0.0	0.0	0.0	0.0	2.0	0.0300213558709448	0.829922765850367
ENSG00000132635	1.0	1.0	0.0	0.0	0.0	0.0	0.0	0.0	0.0	2.0	-0.0121726963537698	0.953184823535753
ENSG00000169064	1.0	1.0	0.0	0.0	0.0	0.0	0.0	0.0	0.0	2.0	-0.147824125834026	0.130045932266021
ENSG00000083807	1.0	1.0	0.0	0.0	0.0	0.0	0.0	0.0	0.0	2.0	-0.0275159958462346	0.850580531944882
ENSG00000169181	1.0	1.0	0.0	0.0	0.0	0.0	0.0	0.0	0.0	2.0	-0.0511193709088772	0.723656420976955
ENSG00000169989	1.0	1.0	0.0	0.0	0.0	0.0	0.0	0.0	0.0	2.0	-0.087628012665878	0.472434800754901
ENSG00000127526	1.0	1.0	0.0	0.0	0.0	0.0	0.0	0.0	0.0	2.0	0.000951116438114484	0.996504066254414
ENSG00000182771	1.0	1.0	0.0	0.0	0.0	0.0	0.0	0.0	0.0	2.0	0.00294888264868445	0.991050763763372
ENSG00000005339	1.0	1.0	0.0	0.0	0.0	0.0	0.0	0.0	0.0	2.0	0.018234729280115	0.909369813696998
ENSG00000162552	1.0	1.0	0.0	0.0	0.0	0.0	0.0	0.0	0.0	2.0	0.023668531005934	0.932479401295525
ENSG00000028137	1.0	1.0	0.0	0.0	0.0	0.0	0.0	0.0	0.0	2.0	-0.0366054516428393	0.899612131616822
ENSG00000182195	1.0	1.0	0.0	0.0	0.0	0.0	0.0	0.0	0.0	2.0	0.0676762654296108	0.602908914396661
ENSG00000100519	1.0	1.0	0.0	0.0	0.0	0.0	0.0	0.0	0.0	2.0	-0.0203768255082593	0.892829117038771
ENSG00000152315	1.0	1.0	0.0	0.0	0.0	0.0	0.0	0.0	0.0	2.0	-0.0292502671510268	0.92593537076362
ENSG00000178075	1.0	1.0	0.0	0.0	0.0	0.0	0.0	0.0	0.0	2.0	0.071936430989739	0.716214710431543
ENSG00000178125	1.0	1.0	0.0	0.0	0.0	0.0	0.0	0.0	0.0	2.0	0.00100092065229109	0.998034367512515
ENSG00000185043	1.0	1.0	0.0	0.0	0.0	0.0	0.0	0.0	0.0	2.0	0.0850846361577951	0.46316287008066
ENSG00000132854	1.0	1.0	0.0	0.0	0.0	0.0	0.0	0.0	0.0	2.0	-0.0998013075463906	0.562381702239261
ENSG00000100239	1.0	1.0	0.0	0.0	0.0	0.0	0.0	0.0	0.0	2.0	-0.0213489061232262	0.849155485215518
ENSG00000197037	1.0	1.0	0.0	0.0	0.0	0.0	0.0	0.0	0.0	2.0	0.062066310827205	0.16050166725966
ENSG00000117505	1.0	1.0	0.0	0.0	0.0	0.0	0.0	0.0	0.0	2.0	0.0121561296659104	0.945356927293029
ENSG00000123983	1.0	1.0	0.0	0.0	0.0	0.0	0.0	0.0	0.0	2.0	-0.0178203599462116	0.926590939314729
ENSG00000115946	1.0	1.0	0.0	0.0	0.0	0.0	0.0	0.0	0.0	2.0	-0.0217851289339401	0.905639182931887
ENSG00000152795	1.0	1.0	0.0	0.0	0.0	0.0	0.0	0.0	0.0	2.0	-0.00359267132276767	0.991050763763372
ENSG00000153823	1.0	1.0	0.0	0.0	0.0	0.0	0.0	0.0	0.0	2.0	0.070535999988342	0.523381182505623
ENSG00000159388	1.0	1.0	0.0	0.0	0.0	0.0	0.0	0.0	0.0	2.0	-0.0996934568970102	0.568720670400166
ENSG00000123064	1.0	1.0	0.0	0.0	0.0	0.0	0.0	0.0	0.0	2.0	0.0228001533043522	0.885400469268989
ENSG00000183579	1.0	1.0	0.0	0.0	0.0	0.0	0.0	0.0	0.0	2.0	0.117066031148438	0.306473483051194
ENSG00000166401	1.0	1.0	0.0	0.0	0.0	0.0	0.0	0.0	0.0	2.0	0.115073308850659	0.378735511431744
ENSG00000131116	1.0	1.0	0.0	0.0	0.0	0.0	0.0	0.0	0.0	2.0	0.0246624064246441	0.916778076427214
ENSG00000171462	1.0	1.0	0.0	0.0	0.0	0.0	0.0	0.0	0.0	2.0	-0.0332504162200909	0.883521371881269
ENSG00000143322	1.0	1.0	0.0	0.0	0.0	0.0	0.0	0.0	0.0	2.0	0.0487702360686809	0.368816719629706
ENSG00000139737	1.0	1.0	0.0	0.0	0.0	0.0	0.0	0.0	0.0	2.0	0.00302210646289805	0.995373673539763
ENSG00000168994	1.0	1.0	0.0	0.0	0.0	0.0	0.0	0.0	0.0	2.0	0.0569202020522967	0.797779227787185
ENSG00000085978	1.0	1.0	0.0	0.0	0.0	0.0	0.0	0.0	0.0	2.0	-0.035919632088327	0.730023958407082
ENSG00000082515	1.0	1.0	0.0	0.0	0.0	0.0	0.0	0.0	0.0	2.0	0.0288100243346872	0.798794300217386
ENSG00000160223	1.0	1.0	0.0	0.0	0.0	0.0	0.0	0.0	0.0	2.0	-0.00140583274062007	0.997636146168303
ENSG00000124493	1.0	1.0	0.0	0.0	0.0	0.0	0.0	0.0	0.0	2.0	0.073096343790174	0.680802899013312
ENSG00000133710	1.0	1.0	0.0	0.0	0.0	0.0	0.0	0.0	0.0	2.0	-0.140396133431484	0.142724955976347
ENSG00000163281	1.0	1.0	0.0	0.0	0.0	0.0	0.0	0.0	0.0	2.0	-0.0168332823259504	0.92593537076362
ENSG00000106804	1.0	1.0	0.0	0.0	0.0	0.0	0.0	0.0	0.0	2.0	-0.0862950452429155	0.43061451507313
ENSG00000145029	1.0	1.0	0.0	0.0	0.0	0.0	0.0	0.0	0.0	2.0	-0.0384340628688828	0.723656420976955
ENSG00000227057	1.0	1.0	0.0	0.0	0.0	0.0	0.0	0.0	0.0	2.0	-0.0175082177245757	0.927880889297709
ENSG00000130332	1.0	1.0	0.0	0.0	0.0	0.0	0.0	0.0	0.0	2.0	0.0375909483173104	0.828326246635626
ENSG00000134551	1.0	1.0	0.0	0.0	0.0	0.0	0.0	0.0	0.0	2.0	0.0242986796608669	0.926706284943896
ENSG00000130311	1.0	1.0	0.0	0.0	0.0	0.0	0.0	0.0	0.0	2.0	-0.0249319742465555	0.885400469268989
ENSG00000166986	1.0	1.0	0.0	0.0	0.0	0.0	0.0	0.0	0.0	2.0	0.0118990020208053	0.93463702079542
ENSG00000119711	1.0	1.0	0.0	0.0	0.0	0.0	0.0	0.0	0.0	2.0	0.0381351721802775	0.853472291497842
ENSG00000176058	1.0	1.0	0.0	0.0	0.0	0.0	0.0	0.0	0.0	2.0	0.0330131974411313	0.899294829821604
ENSG00000162068	1.0	1.0	0.0	0.0	0.0	0.0	0.0	0.0	0.0	2.0	0.0379471754592449	0.881737273727853
ENSG00000107789	1.0	1.0	0.0	0.0	0.0	0.0	0.0	0.0	0.0	2.0	-0.0142199941837664	0.945356927293029
ENSG00000013293	1.0	1.0	0.0	0.0	0.0	0.0	0.0	0.0	0.0	2.0	0.0316534267729542	0.859536709791127
ENSG00000109184	1.0	1.0	0.0	0.0	0.0	0.0	0.0	0.0	0.0	2.0	-0.0281278445428543	0.812288096243785
ENSG00000173744	1.0	1.0	0.0	0.0	0.0	0.0	0.0	0.0	0.0	2.0	0.0139281783122977	0.929451615654682
ENSG00000100462	1.0	1.0	0.0	0.0	0.0	0.0	0.0	0.0	0.0	2.0	-0.0130095495582424	0.942847028087482
ENSG00000134775	1.0	1.0	0.0	0.0	0.0	0.0	0.0	0.0	0.0	2.0	-0.0564399249400538	0.504051403674587
ENSG00000131969	1.0	1.0	0.0	0.0	0.0	0.0	0.0	0.0	0.0	2.0	-0.134130406636723	0.0873873897698728
ENSG00000159251	1.0	1.0	0.0	0.0	0.0	0.0	0.0	0.0	0.0	2.0	-0.0517464822250675	0.784367557717404
ENSG00000123472	1.0	1.0	0.0	0.0	0.0	0.0	0.0	0.0	0.0	2.0	0.017170873085556	0.895518381624757
ENSG00000112655	1.0	1.0	0.0	0.0	0.0	0.0	0.0	0.0	0.0	2.0	0.0804713140871199	0.571704008031269
ENSG00000141627	1.0	1.0	0.0	0.0	0.0	0.0	0.0	0.0	0.0	2.0	0.0070427185574933	0.959212239873644
ENSG00000167554	1.0	1.0	0.0	0.0	0.0	0.0	0.0	0.0	0.0	2.0	-0.00692938084390241	0.983994272403655
ENSG00000112144	1.0	1.0	0.0	0.0	0.0	0.0	0.0	0.0	0.0	2.0	-0.00478051997618817	0.991286500826196
ENSG00000113048	1.0	1.0	0.0	0.0	0.0	0.0	0.0	0.0	0.0	2.0	-0.00675866903368607	0.9691102796345
ENSG00000095906	1.0	1.0	0.0	0.0	0.0	0.0	0.0	0.0	0.0	2.0	-0.0100043614806645	0.968606703904448
ENSG00000068028	1.0	1.0	0.0	0.0	0.0	0.0	0.0	0.0	0.0	2.0	-0.0477396920018356	0.750967223627067
ENSG00000198700	1.0	1.0	0.0	0.0	0.0	0.0	0.0	0.0	0.0	2.0	0.00553415549958493	0.963311177649885
ENSG00000061676	1.0	1.0	0.0	0.0	0.0	0.0	0.0	0.0	0.0	2.0	-0.0216958796555755	0.881483670669617
ENSG00000006837	1.0	1.0	0.0	0.0	0.0	0.0	0.0	0.0	0.0	2.0	-0.0648738489865642	0.449224441526505
ENSG00000139354	1.0	1.0	0.0	0.0	0.0	0.0	0.0	0.0	0.0	2.0	-0.0964344597135186	0.54499808615027
ENSG00000151773	1.0	1.0	0.0	0.0	0.0	0.0	0.0	0.0	0.0	2.0	0.0224284708193845	0.944869018846091
ENSG00000253767	1.0	1.0	0.0	0.0	0.0	0.0	0.0	0.0	0.0	2.0	0.0267511924973791	0.910400478520266
ENSG00000112276	1.0	1.0	0.0	0.0	0.0	0.0	0.0	0.0	0.0	2.0	-0.0801247218780726	0.680802899013312
ENSG00000130193	1.0	1.0	0.0	0.0	0.0	0.0	0.0	0.0	0.0	2.0	0.023599527198523	0.89942525766252
ENSG00000083844	1.0	1.0	0.0	0.0	0.0	0.0	0.0	0.0	0.0	2.0	0.0270032728156702	0.688884398580509
ENSG00000112312	1.0	1.0	0.0	0.0	0.0	0.0	0.0	0.0	0.0	2.0	0.151341503138752	0.196633829694773
ENSG00000175691	1.0	1.0	0.0	0.0	0.0	0.0	0.0	0.0	0.0	2.0	0.0404606779506304	0.835598261959165
ENSG00000101204	1.0	1.0	0.0	0.0	0.0	0.0	0.0	0.0	0.0	2.0	0.0699068080054027	0.682337489236235
ENSG00000185614	1.0	1.0	0.0	0.0	0.0	0.0	0.0	0.0	0.0	2.0	-0.069971754251413	0.722673398818866
ENSG00000106785	1.0	1.0	0.0	0.0	0.0	0.0	0.0	0.0	0.0	2.0	0.0663653713414861	0.590253895796828
ENSG00000198846	1.0	1.0	0.0	0.0	0.0	0.0	0.0	0.0	0.0	2.0	0.0464639365659521	0.77775646306346
ENSG00000179144	1.0	1.0	0.0	0.0	0.0	0.0	0.0	0.0	0.0	2.0	-0.0332050944335729	0.911898268312034
ENSG00000140323	1.0	1.0	0.0	0.0	0.0	0.0	0.0	0.0	0.0	2.0	0.0523901061970535	0.774994910848869
ENSG00000000971	1.0	1.0	0.0	0.0	0.0	0.0	0.0	0.0	0.0	2.0	0.0657865427581606	0.765926761470209
ENSG00000136813	1.0	1.0	0.0	0.0	0.0	0.0	0.0	0.0	0.0	2.0	-0.00772646350778084	0.94798982010734
ENSG00000148688	1.0	1.0	0.0	0.0	0.0	0.0	0.0	0.0	0.0	2.0	-0.0148068814718779	0.91568941898103
ENSG00000198157	1.0	1.0	0.0	0.0	0.0	0.0	0.0	0.0	0.0	2.0	-0.0291768016201784	0.874509688849315
ENSG00000122257	1.0	1.0	0.0	0.0	0.0	0.0	0.0	0.0	0.0	2.0	0.0377594747280501	0.635579777554257
ENSG00000117713	1.0	1.0	0.0	0.0	0.0	0.0	0.0	0.0	0.0	2.0	0.038751930030841	0.622279800621793
ENSG00000088038	1.0	1.0	0.0	0.0	0.0	0.0	0.0	0.0	0.0	2.0	0.0200050258186295	0.91539892432444
ENSG00000168394	1.0	1.0	0.0	0.0	0.0	0.0	0.0	0.0	0.0	2.0	0.176759694335094	0.0909410064143044
ENSG00000106608	1.0	1.0	0.0	0.0	0.0	0.0	0.0	0.0	0.0	2.0	0.053657525314373	0.345552302269849
ENSG00000167588	1.0	1.0	0.0	0.0	0.0	0.0	0.0	0.0	0.0	2.0	-0.085292532432627	0.65745355293623
ENSG00000116191	1.0	1.0	0.0	0.0	0.0	0.0	0.0	0.0	0.0	2.0	0.0544542960730206	0.519732766750193
ENSG00000162910	1.0	1.0	0.0	0.0	0.0	0.0	0.0	0.0	0.0	2.0	-0.00107268239616444	0.997524400868528
ENSG00000110395	1.0	1.0	0.0	0.0	0.0	0.0	0.0	0.0	0.0	2.0	-0.0150838530083253	0.913429827687643
ENSG00000180376	1.0	1.0	0.0	0.0	0.0	0.0	0.0	0.0	0.0	2.0	-0.0321288323660451	0.792543493359889
ENSG00000129596	1.0	1.0	0.0	0.0	0.0	0.0	0.0	0.0	0.0	2.0	-0.00593603844430687	0.980379495425009
ENSG00000134109	1.0	1.0	0.0	0.0	0.0	0.0	0.0	0.0	0.0	2.0	0.022677804923527	0.85691894200673
ENSG00000101445	1.0	1.0	0.0	0.0	0.0	0.0	0.0	0.0	0.0	2.0	0.01011628042862	0.947231178603931
ENSG00000198382	1.0	1.0	0.0	0.0	0.0	0.0	0.0	0.0	0.0	2.0	-0.0377629326547088	0.688197039944296
ENSG00000150556	1.0	1.0	0.0	0.0	0.0	0.0	0.0	0.0	0.0	2.0	-0.0722706804199384	0.667030231268794
ENSG00000185565	1.0	1.0	0.0	0.0	0.0	0.0	0.0	0.0	0.0	2.0	0.019602300951603	0.89797012879166
ENSG00000142687	1.0	1.0	0.0	0.0	0.0	0.0	0.0	0.0	0.0	2.0	0.0330266535628564	0.574305138107802
ENSG00000125952	1.0	1.0	0.0	0.0	0.0	0.0	0.0	0.0	0.0	2.0	0.00393441317802643	0.984831156181518
ENSG00000169683	1.0	1.0	0.0	0.0	0.0	0.0	0.0	0.0	0.0	2.0	-0.0301563949572497	0.878953376685789
ENSG00000162994	1.0	1.0	0.0	0.0	0.0	0.0	0.0	0.0	0.0	2.0	-0.0158283662468338	0.942325604320857
ENSG00000196557	1.0	1.0	0.0	0.0	0.0	0.0	0.0	0.0	0.0	2.0	0.0136469789475949	0.97033773402847
ENSG00000214309	1.0	1.0	0.0	0.0	0.0	0.0	0.0	0.0	0.0	2.0	-0.0193808357311802	0.935403614560375
ENSG00000158714	1.0	1.0	0.0	0.0	0.0	0.0	0.0	0.0	0.0	2.0	0.0743227405937882	0.725389695941075
ENSG00000138744	0.0	0.0	0.0	0.0	0.0	0.0	1.0	0.0	0.0	1.0	0.077737935355588	0.405078604710956
ENSG00000180777	0.0	0.0	0.0	0.0	0.0	0.0	0.0	1.0	0.0	1.0	-0.00561857802197794	0.989321416855518
ENSG00000106344	0.0	0.0	0.0	0.0	0.0	0.0	1.0	0.0	0.0	1.0	0.0262541063344357	0.754836852424936
ENSG00000075073	0.0	0.0	0.0	0.0	0.0	0.0	0.0	1.0	0.0	1.0	0.076257858465799	0.575800039161009
ENSG00000182584	0.0	0.0	0.0	0.0	0.0	0.0	1.0	0.0	0.0	1.0	-0.00582214726927759	0.990618918259058
ENSG00000185917	0.0	0.0	0.0	0.0	0.0	0.0	0.0	1.0	0.0	1.0	-0.00964843264682898	0.952068760429817
ENSG00000147485	0.0	0.0	0.0	0.0	0.0	0.0	0.0	1.0	0.0	1.0	-0.048076155403209	0.78466249596126
ENSG00000204428	0.0	0.0	0.0	0.0	0.0	0.0	0.0	1.0	0.0	1.0	-0.063880394201223	0.765549239750592
ENSG00000140451	0.0	0.0	0.0	0.0	0.0	0.0	0.0	1.0	0.0	1.0	-0.0404242477340385	0.879476800911401
ENSG00000143450	0.0	0.0	0.0	0.0	0.0	0.0	1.0	0.0	0.0	1.0	-0.0681421349003532	0.647676789473412
ENSG00000177627	0.0	0.0	0.0	0.0	0.0	0.0	0.0	1.0	0.0	1.0	0.0948165109674878	0.536463097693805
ENSG00000174721	0.0	0.0	0.0	0.0	0.0	0.0	0.0	1.0	0.0	1.0	-0.079940330768158	0.607155218707512
ENSG00000198721	0.0	0.0	0.0	0.0	0.0	0.0	1.0	0.0	0.0	1.0	0.122658711234541	0.143277494017655
ENSG00000135363	0.0	0.0	0.0	0.0	0.0	0.0	0.0	1.0	0.0	1.0	-0.0380516466939794	0.887872143973098
ENSG00000142207	0.0	0.0	0.0	0.0	0.0	0.0	0.0	1.0	0.0	1.0	-0.0229659425631937	0.789621439990933
ENSG00000188321	0.0	0.0	0.0	0.0	0.0	0.0	0.0	1.0	0.0	1.0	-0.11854738826717	0.110753136686278
ENSG00000203859	0.0	0.0	1.0	0.0	0.0	0.0	0.0	0.0	0.0	1.0	-0.00777328345420309	0.987163910648888
ENSG00000086991	0.0	0.0	0.0	0.0	0.0	0.0	0.0	1.0	0.0	1.0	-0.0957033070479159	0.504051403674587
ENSG00000185220	0.0	0.0	0.0	0.0	0.0	0.0	0.0	1.0	0.0	1.0	0.00155487987531384	0.996504066254414
ENSG00000079335	0.0	0.0	0.0	0.0	0.0	0.0	0.0	1.0	0.0	1.0	0.104069321996455	0.466523332169341
ENSG00000141644	0.0	0.0	0.0	0.0	0.0	0.0	0.0	1.0	0.0	1.0	0.031261934668708	0.666502375302551
ENSG00000116017	0.0	0.0	0.0	0.0	0.0	0.0	0.0	1.0	0.0	1.0	0.00541788541759749	0.987163910648888
ENSG00000085514	0.0	0.0	0.0	0.0	0.0	0.0	0.0	1.0	0.0	1.0	0.048155210569852	0.830514186025298
ENSG00000185988	0.0	0.0	0.0	0.0	0.0	0.0	0.0	1.0	0.0	1.0	0.0535324801036686	0.822744323273866
ENSG00000270011	0.0	0.0	1.0	0.0	0.0	0.0	0.0	0.0	0.0	1.0	-0.0429280569424711	0.836061588714788
ENSG00000122375	0.0	0.0	0.0	0.0	0.0	0.0	0.0	1.0	0.0	1.0	0.0270887127721454	0.93264173051762
ENSG00000087157	0.0	0.0	0.0	0.0	0.0	0.0	0.0	1.0	0.0	1.0	0.0482166956563506	0.47466591715472
ENSG00000099958	0.0	0.0	0.0	0.0	0.0	0.0	0.0	1.0	0.0	1.0	-0.0064632938604028	0.988192293273384
ENSG00000124440	0.0	0.0	0.0	0.0	0.0	0.0	0.0	1.0	0.0	1.0	0.154208970633183	0.213383770372965
ENSG00000187068	0.0	0.0	0.0	0.0	0.0	0.0	0.0	1.0	0.0	1.0	0.0839072906316734	0.466131798506569
ENSG00000173198	0.0	0.0	0.0	0.0	0.0	0.0	0.0	1.0	0.0	1.0	-0.141658899387197	0.266954621927753
ENSG00000144031	0.0	0.0	0.0	0.0	0.0	0.0	1.0	0.0	0.0	1.0	0.07770377564413	0.680406826057067
ENSG00000149554	0.0	0.0	0.0	0.0	0.0	0.0	1.0	0.0	0.0	1.0	-0.0263713130556929	0.902037589715882
ENSG00000155530	0.0	0.0	1.0	0.0	0.0	0.0	0.0	0.0	0.0	1.0	-0.0833523032969637	0.47466591715472
ENSG00000146250	0.0	0.0	0.0	0.0	0.0	0.0	1.0	0.0	0.0	1.0	0.114773796289765	0.444929222449004
ENSG00000127366	0.0	0.0	1.0	0.0	0.0	0.0	0.0	0.0	0.0	1.0	0.018049835208326	0.956019157900542
ENSG00000256061	0.0	0.0	0.0	0.0	0.0	0.0	0.0	1.0	0.0	1.0	-0.0532741146256037	0.786248228662109
ENSG00000179361	0.0	0.0	0.0	0.0	0.0	0.0	0.0	1.0	0.0	1.0	-0.113000833485108	0.216996037464626
ENSG00000219200	0.0	0.0	0.0	0.0	0.0	0.0	0.0	1.0	0.0	1.0	-0.119203743221973	0.37535510281565
ENSG00000019549	0.0	0.0	0.0	0.0	0.0	0.0	1.0	0.0	0.0	1.0	0.11949890617751	0.392221573773957
ENSG00000183943	0.0	0.0	0.0	0.0	0.0	0.0	0.0	1.0	0.0	1.0	0.144332028092592	0.150156410300207
ENSG00000170324	0.0	0.0	0.0	0.0	0.0	0.0	0.0	1.0	0.0	1.0	-0.16796035104087	0.117392013132646
ENSG00000223547	0.0	0.0	0.0	0.0	0.0	0.0	0.0	1.0	0.0	1.0	0.121829741677977	0.302526935143097
ENSG00000174130	0.0	0.0	0.0	0.0	0.0	0.0	0.0	1.0	0.0	1.0	-0.183158173619978	0.0942223209077983
ENSG00000080573	0.0	0.0	0.0	0.0	0.0	0.0	0.0	1.0	0.0	1.0	-0.127801470188679	0.33963293613711
ENSG00000273154	0.0	0.0	0.0	0.0	0.0	0.0	1.0	0.0	0.0	1.0	-0.00418784357453604	0.992342610301534
ENSG00000115423	0.0	0.0	0.0	0.0	0.0	0.0	0.0	1.0	0.0	1.0	0.0658694857261952	0.630758211137665
ENSG00000100038	0.0	0.0	0.0	0.0	0.0	0.0	1.0	0.0	0.0	1.0	-0.00923390389148687	0.970203914213632
ENSG00000173653	0.0	0.0	0.0	0.0	0.0	0.0	0.0	1.0	0.0	1.0	-0.0100363501205745	0.9644174267895
ENSG00000256870	0.0	0.0	0.0	0.0	0.0	0.0	0.0	1.0	0.0	1.0	-0.0251462302456057	0.933545221575536
ENSG00000243627	0.0	0.0	1.0	0.0	0.0	0.0	0.0	0.0	0.0	1.0	0.00433869006277821	0.992122635066141
ENSG00000156414	0.0	0.0	0.0	0.0	0.0	0.0	0.0	1.0	0.0	1.0	0.122537237127765	0.389791160114272
ENSG00000204920	0.0	0.0	0.0	0.0	0.0	0.0	0.0	1.0	0.0	1.0	0.00354244153274498	0.991762798137043
ENSG00000103569	0.0	0.0	0.0	0.0	0.0	0.0	0.0	1.0	0.0	1.0	-0.0315264634376016	0.901538709776479
ENSG00000269858	0.0	0.0	0.0	0.0	0.0	0.0	1.0	0.0	0.0	1.0	0.0168374126656603	0.926590939314729
ENSG00000170293	0.0	0.0	0.0	0.0	0.0	0.0	0.0	1.0	0.0	1.0	0.0766640380126203	0.631007281385303
ENSG00000129194	0.0	0.0	0.0	0.0	0.0	0.0	0.0	1.0	0.0	1.0	-0.00575222923295703	0.989869710548497
ENSG00000100197	0.0	0.0	0.0	0.0	0.0	0.0	1.0	0.0	0.0	1.0	-0.0634594397025247	0.773893542603369
ENSG00000088053	0.0	0.0	0.0	0.0	0.0	0.0	1.0	0.0	0.0	1.0	0.0937236916783228	0.578037614968916
ENSG00000139780	0.0	0.0	1.0	0.0	0.0	0.0	0.0	0.0	0.0	1.0	-0.0292462976940536	0.926590939314729
ENSG00000119547	0.0	0.0	0.0	0.0	0.0	0.0	0.0	1.0	0.0	1.0	0.00873089257354058	0.986599799952653
ENSG00000131480	0.0	0.0	0.0	0.0	0.0	0.0	0.0	1.0	0.0	1.0	0.102440071098275	0.430484797734973
ENSG00000169692	0.0	0.0	0.0	0.0	0.0	0.0	0.0	0.0	1.0	1.0	0.105247341262912	0.33963293613711
ENSG00000175787	0.0	0.0	0.0	0.0	0.0	0.0	0.0	0.0	1.0	1.0	-0.0596398092655196	0.573268566957131
ENSG00000173013	0.0	0.0	0.0	0.0	0.0	0.0	0.0	0.0	1.0	1.0	0.109707217717778	0.29907487105743
ENSG00000125148	0.0	0.0	0.0	0.0	0.0	0.0	0.0	0.0	1.0	1.0	0.17905769856452	0.112973768530482
ENSG00000255423	0.0	0.0	0.0	0.0	0.0	0.0	0.0	0.0	1.0	1.0	0.037092147141335	0.868763382083704
ENSG00000203722	0.0	0.0	0.0	0.0	0.0	0.0	0.0	0.0	1.0	1.0	-0.0344240084245232	0.909514233874309
ENSG00000221994	0.0	0.0	0.0	0.0	0.0	0.0	0.0	0.0	1.0	1.0	-0.00321835188098075	0.992734056783425
ENSG00000196912	0.0	0.0	0.0	0.0	0.0	0.0	0.0	0.0	1.0	1.0	0.0348257783473853	0.881737273727853
ENSG00000163093	0.0	0.0	0.0	0.0	0.0	0.0	0.0	0.0	1.0	1.0	0.00560690321940521	0.978257559318796
ENSG00000139547	0.0	0.0	0.0	0.0	0.0	0.0	0.0	0.0	1.0	1.0	0.0153481213605212	0.96254027422329
ENSG00000157379	0.0	0.0	0.0	0.0	0.0	0.0	0.0	0.0	1.0	1.0	0.00289992611156212	0.993532657374394
ENSG00000205639	0.0	0.0	0.0	0.0	0.0	0.0	0.0	0.0	1.0	1.0	0.161024805642722	0.145418048996033
ENSG00000100987	0.0	0.0	0.0	0.0	0.0	0.0	0.0	0.0	1.0	1.0	0.117248470975584	0.397870868540752
ENSG00000145423	0.0	0.0	0.0	0.0	0.0	0.0	0.0	0.0	1.0	1.0	-0.0517756399557071	0.83141934716814
ENSG00000176410	0.0	0.0	0.0	0.0	0.0	0.0	0.0	0.0	1.0	1.0	-0.0408366800180491	0.782059706028309
ENSG00000102287	0.0	0.0	0.0	0.0	0.0	0.0	0.0	0.0	1.0	1.0	0.150182279861557	0.232439629873975
ENSG00000140830	0.0	0.0	0.0	0.0	0.0	0.0	0.0	0.0	1.0	1.0	0.10988106926382	0.29907487105743
ENSG00000242028	0.0	0.0	0.0	0.0	0.0	0.0	0.0	0.0	1.0	1.0	-0.0347834432205013	0.846625742212347
ENSG00000244476	0.0	0.0	0.0	0.0	0.0	0.0	0.0	0.0	1.0	1.0	-0.0666236501412977	0.729250210974135
ENSG00000163145	0.0	0.0	0.0	0.0	0.0	0.0	0.0	0.0	1.0	1.0	0.0514786188192162	0.833607192949182
ENSG00000253731	0.0	0.0	0.0	0.0	0.0	0.0	0.0	0.0	1.0	1.0	-0.0652794296119884	0.620669305020072
ENSG00000042980	0.0	0.0	0.0	0.0	0.0	0.0	0.0	0.0	1.0	1.0	-0.118388113351293	0.422637124215208
ENSG00000148908	0.0	0.0	0.0	0.0	0.0	0.0	0.0	0.0	1.0	1.0	-0.0830941129183426	0.667030231268794
ENSG00000164877	0.0	0.0	0.0	0.0	0.0	0.0	0.0	0.0	1.0	1.0	0.00207100259780591	0.996504066254414
ENSG00000134882	0.0	0.0	0.0	0.0	0.0	0.0	0.0	0.0	1.0	1.0	0.0413281289592055	0.47188117609415
ENSG00000099290	0.0	0.0	0.0	0.0	0.0	0.0	0.0	0.0	1.0	1.0	0.0918048544264747	0.609127113289199
ENSG00000143036	0.0	0.0	0.0	0.0	0.0	0.0	0.0	0.0	1.0	1.0	0.188362759781191	0.0776204046372467
ENSG00000136997	0.0	0.0	0.0	0.0	0.0	0.0	0.0	0.0	1.0	1.0	0.0898585580152223	0.627189071678401
ENSG00000132530	0.0	0.0	0.0	0.0	0.0	0.0	0.0	0.0	1.0	1.0	0.00902115335130458	0.98555215927977
ENSG00000115170	0.0	0.0	0.0	0.0	0.0	0.0	0.0	0.0	1.0	1.0	-0.087724051801199	0.211817542440636
ENSG00000116761	0.0	0.0	0.0	0.0	0.0	0.0	0.0	0.0	1.0	1.0	-0.000231577575966254	0.999680811636739
ENSG00000159445	0.0	0.0	0.0	0.0	0.0	0.0	0.0	0.0	1.0	1.0	-0.0766627425958303	0.261919477158744
ENSG00000160685	0.0	0.0	0.0	0.0	0.0	0.0	0.0	0.0	1.0	1.0	-0.0669981666160063	0.677756071992604
ENSG00000171659	0.0	0.0	0.0	0.0	0.0	0.0	0.0	1.0	0.0	1.0	-0.0659294877811085	0.770537346925066
ENSG00000111321	0.0	0.0	0.0	0.0	0.0	0.0	0.0	0.0	1.0	1.0	0.0796376262301296	0.660020742613857
ENSG00000162367	0.0	0.0	0.0	0.0	0.0	0.0	0.0	1.0	0.0	1.0	-0.214032270172216	0.0328856255386092
ENSG00000215912	0.0	0.0	0.0	0.0	0.0	0.0	0.0	1.0	0.0	1.0	-0.083867174498883	0.580187412240132
ENSG00000082175	0.0	0.0	0.0	0.0	0.0	0.0	0.0	1.0	0.0	1.0	-0.120830893396984	0.389791160114272
ENSG00000184227	0.0	0.0	0.0	0.0	0.0	0.0	0.0	1.0	0.0	1.0	-0.0650377469351974	0.76602750247897
ENSG00000187266	0.0	0.0	0.0	0.0	0.0	0.0	0.0	1.0	0.0	1.0	-0.0194229249608012	0.93653415262643
ENSG00000113273	0.0	0.0	0.0	0.0	0.0	0.0	0.0	1.0	0.0	1.0	-0.0128176137947012	0.930126607217478
ENSG00000151655	0.0	0.0	0.0	0.0	0.0	0.0	0.0	1.0	0.0	1.0	0.0352372184059944	0.895269375066008
ENSG00000007866	0.0	0.0	0.0	0.0	0.0	0.0	0.0	1.0	0.0	1.0	0.0799032397922444	0.680802899013312
ENSG00000189350	0.0	0.0	0.0	0.0	0.0	0.0	1.0	0.0	0.0	1.0	-0.0597159390907344	0.795372031799839
ENSG00000119328	0.0	0.0	0.0	0.0	0.0	0.0	0.0	1.0	0.0	1.0	0.0171284204464351	0.900407055488608
ENSG00000089127	0.0	0.0	0.0	0.0	0.0	0.0	0.0	1.0	0.0	1.0	0.133753681893626	0.311942787888196
ENSG00000160588	0.0	0.0	0.0	0.0	0.0	0.0	0.0	1.0	0.0	1.0	-0.0239936438542308	0.929064341576366
ENSG00000171115	0.0	0.0	0.0	0.0	0.0	0.0	0.0	1.0	0.0	1.0	-0.0765327484753347	0.706003663131057
ENSG00000184060	0.0	0.0	0.0	0.0	0.0	0.0	0.0	1.0	0.0	1.0	-0.0921611870725014	0.585762455215627
ENSG00000183791	0.0	0.0	0.0	0.0	0.0	0.0	0.0	0.0	1.0	1.0	0.0530567495664028	0.703464119701308
ENSG00000084628	0.0	0.0	0.0	0.0	0.0	0.0	0.0	0.0	1.0	1.0	0.0245718446920164	0.934928237267981
ENSG00000110841	0.0	0.0	0.0	0.0	0.0	0.0	0.0	0.0	1.0	1.0	-0.0587878364697356	0.4698491298159
ENSG00000088280	0.0	0.0	0.0	0.0	0.0	0.0	0.0	0.0	1.0	1.0	0.148097461059547	0.0932797134996564
ENSG00000181350	0.0	0.0	0.0	0.0	0.0	0.0	0.0	0.0	1.0	1.0	-0.077170708981302	0.432987885686098
ENSG00000174371	0.0	0.0	0.0	0.0	0.0	0.0	0.0	0.0	1.0	1.0	-0.158450087964686	0.140723422177563
ENSG00000086717	0.0	0.0	0.0	0.0	0.0	0.0	0.0	0.0	1.0	1.0	-0.176534364727253	0.0693295796575877
ENSG00000197360	0.0	0.0	0.0	0.0	0.0	0.0	0.0	0.0	1.0	1.0	-0.119380905127862	0.400714612794514
ENSG00000182601	0.0	0.0	0.0	0.0	0.0	0.0	0.0	0.0	1.0	1.0	0.171068433212949	0.102763326562286
ENSG00000165568	0.0	0.0	0.0	0.0	0.0	0.0	0.0	0.0	1.0	1.0	0.0811475088187572	0.536563251959884
ENSG00000250120	0.0	0.0	0.0	0.0	0.0	0.0	0.0	0.0	1.0	1.0	0.0497350333387669	0.830421151395417
ENSG00000171121	0.0	0.0	0.0	0.0	0.0	0.0	0.0	0.0	1.0	1.0	-0.00197273990069327	0.996504066254414
ENSG00000125337	0.0	0.0	0.0	0.0	0.0	0.0	0.0	0.0	1.0	1.0	0.0884573723024347	0.571966217361599
ENSG00000260729	0.0	0.0	0.0	0.0	0.0	0.0	0.0	0.0	1.0	1.0	0.106019647555972	0.444929222449004
ENSG00000198821	0.0	0.0	0.0	0.0	0.0	0.0	0.0	0.0	1.0	1.0	-0.0587113394311749	0.782500601460637
ENSG00000116729	0.0	0.0	0.0	0.0	0.0	0.0	0.0	0.0	1.0	1.0	0.125103655438593	0.135375327458134
ENSG00000162063	0.0	0.0	0.0	0.0	0.0	0.0	1.0	0.0	0.0	1.0	0.0605114495959451	0.537019857364245
ENSG00000144554	0.0	0.0	0.0	0.0	0.0	0.0	1.0	0.0	0.0	1.0	0.0116031498118157	0.967796100854212
ENSG00000239389	0.0	0.0	1.0	0.0	0.0	0.0	0.0	0.0	0.0	1.0	-0.0267402425484484	0.91539892432444
ENSG00000147526	0.0	0.0	1.0	0.0	0.0	0.0	0.0	0.0	0.0	1.0	0.0186855448169061	0.87981680006886
ENSG00000176399	0.0	0.0	1.0	0.0	0.0	0.0	0.0	0.0	0.0	1.0	0.101593124320675	0.551430340497636
ENSG00000221947	0.0	0.0	0.0	1.0	0.0	0.0	0.0	0.0	0.0	1.0	-0.0816224887827413	0.528315415342234
ENSG00000104611	0.0	0.0	1.0	0.0	0.0	0.0	0.0	0.0	0.0	1.0	0.0761749646278473	0.619989653487232
ENSG00000143603	0.0	0.0	1.0	0.0	0.0	0.0	0.0	0.0	0.0	1.0	0.14019573276709	0.216113123034765
ENSG00000148604	0.0	0.0	1.0	0.0	0.0	0.0	0.0	0.0	0.0	1.0	0.062351673866862	0.753851341930988
ENSG00000165457	0.0	0.0	0.0	1.0	0.0	0.0	0.0	0.0	0.0	1.0	-0.119626985759457	0.417658175162499
ENSG00000005844	0.0	0.0	1.0	0.0	0.0	0.0	0.0	0.0	0.0	1.0	-0.160890907842767	0.182387991289719
ENSG00000114126	0.0	0.0	0.0	0.0	1.0	0.0	0.0	0.0	0.0	1.0	-0.00274526325420871	0.991740158249878
ENSG00000074803	0.0	0.0	1.0	0.0	0.0	0.0	0.0	0.0	0.0	1.0	-0.19003076697094	0.0634130795328928
ENSG00000196873	0.0	0.0	1.0	0.0	0.0	0.0	0.0	0.0	0.0	1.0	-0.00253693919533844	0.994919400316135
ENSG00000148737	0.0	0.0	1.0	0.0	0.0	0.0	0.0	0.0	0.0	1.0	0.099748315971994	0.308294578527739
ENSG00000142599	0.0	0.0	1.0	0.0	0.0	0.0	0.0	0.0	0.0	1.0	0.0388261222679114	0.340830926912172
ENSG00000188001	0.0	0.0	1.0	0.0	0.0	0.0	0.0	0.0	0.0	1.0	-0.0262840842810886	0.927552335713166
ENSG00000250312	0.0	0.0	1.0	0.0	0.0	0.0	0.0	0.0	0.0	1.0	-0.0609378497615162	0.669749950111053
ENSG00000165555	0.0	0.0	1.0	0.0	0.0	0.0	0.0	0.0	0.0	1.0	-0.0252941410391531	0.919024375962902
ENSG00000149201	0.0	0.0	1.0	0.0	0.0	0.0	0.0	0.0	0.0	1.0	0.114969864538035	0.407349841781461
ENSG00000115593	0.0	0.0	0.0	0.0	1.0	0.0	0.0	0.0	0.0	1.0	0.0702019812197567	0.745893115475554
ENSG00000056291	0.0	0.0	0.0	0.0	1.0	0.0	0.0	0.0	0.0	1.0	0.0377648026819851	0.888065032584689
ENSG00000064012	0.0	0.0	1.0	0.0	0.0	0.0	0.0	0.0	0.0	1.0	0.0449637091551336	0.844795297006279
ENSG00000253846	0.0	0.0	1.0	0.0	0.0	0.0	0.0	0.0	0.0	1.0	0.0496352732814187	0.717831648011176
ENSG00000125378	0.0	0.0	1.0	0.0	0.0	0.0	0.0	0.0	0.0	1.0	0.034498679260536	0.909514233874309
ENSG00000165606	0.0	0.0	0.0	0.0	1.0	0.0	0.0	0.0	0.0	1.0	-0.0736158312703408	0.726935672780981
ENSG00000115112	0.0	0.0	1.0	0.0	0.0	0.0	0.0	0.0	0.0	1.0	0.188710433816301	0.0450148049760815
ENSG00000144354	0.0	0.0	0.0	0.0	1.0	0.0	0.0	0.0	0.0	1.0	-0.0490412138518074	0.830437273870171
ENSG00000103226	0.0	0.0	0.0	0.0	1.0	0.0	0.0	0.0	0.0	1.0	0.0307515131948982	0.922488333659052
ENSG00000074527	0.0	0.0	1.0	0.0	0.0	0.0	0.0	0.0	0.0	1.0	-0.0898195723644526	0.475988613909172
ENSG00000077585	0.0	0.0	1.0	0.0	0.0	0.0	0.0	0.0	0.0	1.0	0.0643867049495255	0.582384810858396
ENSG00000204520	0.0	0.0	0.0	0.0	1.0	0.0	0.0	0.0	0.0	1.0	0.105413204899699	0.4696113191928
ENSG00000092929	0.0	0.0	0.0	0.0	1.0	0.0	0.0	0.0	0.0	1.0	0.0278080704680667	0.926351875603039
ENSG00000214652	0.0	0.0	0.0	1.0	0.0	0.0	0.0	0.0	0.0	1.0	0.125404829736259	0.366951120467193
ENSG00000163606	0.0	0.0	0.0	1.0	0.0	0.0	0.0	0.0	0.0	1.0	-0.0651308624019526	0.730023958407082
ENSG00000168743	0.0	0.0	0.0	0.0	1.0	0.0	0.0	0.0	0.0	1.0	-0.17674861051506	0.0577474721662714
ENSG00000197361	0.0	0.0	0.0	1.0	0.0	0.0	0.0	0.0	0.0	1.0	0.0163535002176659	0.957177340097197
ENSG00000187772	0.0	0.0	1.0	0.0	0.0	0.0	0.0	0.0	0.0	1.0	-0.049602000275716	0.814010636449356
ENSG00000137860	0.0	0.0	0.0	1.0	0.0	0.0	0.0	0.0	0.0	1.0	0.0863223221558267	0.637672786122194
ENSG00000062096	0.0	0.0	1.0	0.0	0.0	0.0	0.0	0.0	0.0	1.0	-0.149119420901489	0.201530117073262
ENSG00000204435	0.0	0.0	0.0	1.0	0.0	0.0	0.0	0.0	0.0	1.0	0.0221516792290944	0.870244397358311
ENSG00000158483	0.0	0.0	0.0	1.0	0.0	0.0	0.0	0.0	0.0	1.0	0.0197153383772419	0.934696082129056
ENSG00000100968	0.0	0.0	0.0	1.0	0.0	0.0	0.0	0.0	0.0	1.0	-0.125317399869893	0.340830926912172
ENSG00000172399	0.0	0.0	1.0	0.0	0.0	0.0	0.0	0.0	0.0	1.0	0.1792039844862	0.050514065823076
ENSG00000137807	0.0	0.0	1.0	0.0	0.0	0.0	0.0	0.0	0.0	1.0	-0.053610364188308	0.777606424013146
ENSG00000262576	0.0	0.0	1.0	0.0	0.0	0.0	0.0	0.0	0.0	1.0	0.10627483012798	0.21756134399472
ENSG00000144857	0.0	0.0	1.0	0.0	0.0	0.0	0.0	0.0	0.0	1.0	0.109800464277855	0.32995620715795
ENSG00000173210	0.0	0.0	1.0	0.0	0.0	0.0	0.0	0.0	0.0	1.0	-0.0357795812404251	0.783886328435431
ENSG00000087299	0.0	0.0	0.0	1.0	0.0	0.0	0.0	0.0	0.0	1.0	-0.0135199449662769	0.93264173051762
ENSG00000141469	0.0	0.0	0.0	1.0	0.0	0.0	0.0	0.0	0.0	1.0	0.209966611971711	0.0313323694175259
ENSG00000137198	0.0	0.0	1.0	0.0	0.0	0.0	0.0	0.0	0.0	1.0	0.186257055535881	0.0828047853624303
ENSG00000157399	0.0	0.0	1.0	0.0	0.0	0.0	0.0	0.0	0.0	1.0	-0.133958342683661	0.202158155298197
ENSG00000179299	0.0	0.0	1.0	0.0	0.0	0.0	0.0	0.0	0.0	1.0	-0.0370267705490021	0.874514614785824
ENSG00000170909	0.0	0.0	1.0	0.0	0.0	0.0	0.0	0.0	0.0	1.0	0.0772610702837546	0.686560808895522
ENSG00000170442	0.0	0.0	0.0	1.0	0.0	0.0	0.0	0.0	0.0	1.0	0.00730971051178137	0.986851664298551
ENSG00000136273	0.0	0.0	0.0	1.0	0.0	0.0	0.0	0.0	0.0	1.0	-0.00225083738632989	0.990684476830528
ENSG00000243710	0.0	0.0	0.0	1.0	0.0	0.0	0.0	0.0	0.0	1.0	-0.160970733699414	0.106078785962869
ENSG00000136231	0.0	0.0	0.0	1.0	0.0	0.0	0.0	0.0	0.0	1.0	0.0833581876197984	0.603815504447549
ENSG00000105877	0.0	0.0	0.0	1.0	0.0	0.0	0.0	0.0	0.0	1.0	0.0568722324273127	0.794020028668942
ENSG00000124145	0.0	0.0	1.0	0.0	0.0	0.0	0.0	0.0	0.0	1.0	0.238276946416035	0.0163908843431328
ENSG00000142733	0.0	0.0	1.0	0.0	0.0	0.0	0.0	0.0	0.0	1.0	0.111837103122748	0.378735511431744
ENSG00000206432	0.0	0.0	1.0	0.0	0.0	0.0	0.0	0.0	0.0	1.0	-0.170673787928117	0.00848810995080923
ENSG00000113231	0.0	0.0	1.0	0.0	0.0	0.0	0.0	0.0	0.0	1.0	-0.0419874166436594	0.612092133039789
ENSG00000185838	0.0	0.0	1.0	0.0	0.0	0.0	0.0	0.0	0.0	1.0	0.0975066780978043	0.469788869403459
ENSG00000162526	0.0	0.0	1.0	0.0	0.0	0.0	0.0	0.0	0.0	1.0	-0.0288422670856163	0.92655129820374
ENSG00000139974	0.0	0.0	1.0	0.0	0.0	0.0	0.0	0.0	0.0	1.0	-0.00568469742212424	0.984264542914341
ENSG00000154309	0.0	0.0	1.0	0.0	0.0	0.0	0.0	0.0	0.0	1.0	0.0684066577533999	0.439912846804503
ENSG00000146700	0.0	0.0	0.0	0.0	1.0	0.0	0.0	0.0	0.0	1.0	-0.0170300100020211	0.956589088876654
ENSG00000154269	0.0	0.0	0.0	0.0	0.0	0.0	1.0	0.0	0.0	1.0	-0.10972901099013	0.387614691179645
ENSG00000196296	0.0	0.0	0.0	0.0	0.0	1.0	0.0	0.0	0.0	1.0	0.0350115014701909	0.891966083678981
ENSG00000105186	0.0	0.0	0.0	0.0	0.0	1.0	0.0	0.0	0.0	1.0	-0.0113316143379059	0.928730887595464
ENSG00000196689	0.0	0.0	1.0	0.0	0.0	0.0	0.0	0.0	0.0	1.0	0.0757432923506341	0.659033271935747
ENSG00000166863	0.0	0.0	0.0	0.0	0.0	1.0	0.0	0.0	0.0	1.0	-0.104185913343321	0.457382512125613
ENSG00000078295	0.0	0.0	0.0	0.0	0.0	0.0	1.0	0.0	0.0	1.0	0.0443022549396948	0.441215511064605
ENSG00000144229	0.0	0.0	0.0	0.0	0.0	0.0	1.0	0.0	0.0	1.0	-0.0728853316739401	0.63084533666321
ENSG00000153094	0.0	0.0	1.0	0.0	0.0	0.0	0.0	0.0	0.0	1.0	0.0769964440544234	0.400669628952355
ENSG00000010319	0.0	0.0	0.0	0.0	0.0	0.0	1.0	0.0	0.0	1.0	-0.191823110515516	0.0776204046372467
ENSG00000168874	0.0	0.0	0.0	0.0	0.0	0.0	1.0	0.0	0.0	1.0	0.187179492193364	0.0909410064143044
ENSG00000137193	0.0	0.0	0.0	0.0	0.0	0.0	1.0	0.0	0.0	1.0	0.105373535071383	0.498605587519571
ENSG00000134317	0.0	0.0	0.0	0.0	0.0	0.0	1.0	0.0	0.0	1.0	-0.021601218202777	0.920851703862068
ENSG00000253457	0.0	0.0	0.0	0.0	0.0	0.0	1.0	0.0	0.0	1.0	-0.0603413025570659	0.706907562320918
ENSG00000197520	0.0	0.0	0.0	0.0	0.0	0.0	1.0	0.0	0.0	1.0	-0.157661789107906	0.192017894928692
ENSG00000214694	0.0	0.0	0.0	0.0	0.0	0.0	1.0	0.0	0.0	1.0	-0.0542810719798643	0.612683397915529
ENSG00000184378	0.0	0.0	1.0	0.0	0.0	0.0	0.0	0.0	0.0	1.0	0.0553958418299463	0.807709234520044
ENSG00000233436	0.0	0.0	1.0	0.0	0.0	0.0	0.0	0.0	0.0	1.0	0.114582277786111	0.249670250164083
ENSG00000130829	0.0	0.0	0.0	0.0	0.0	0.0	1.0	0.0	0.0	1.0	0.109414301244287	0.478126338401761
ENSG00000188626	0.0	0.0	0.0	0.0	0.0	0.0	1.0	0.0	0.0	1.0	0.0314539719898901	0.911898268312034
ENSG00000188266	0.0	0.0	0.0	0.0	0.0	0.0	1.0	0.0	0.0	1.0	-0.0417403895795267	0.798144263253839
ENSG00000197020	0.0	0.0	0.0	0.0	0.0	0.0	1.0	0.0	0.0	1.0	-0.0346617163735681	0.885017373432775
ENSG00000111783	0.0	0.0	0.0	0.0	0.0	0.0	1.0	0.0	0.0	1.0	0.129611886609768	0.314353177809099
ENSG00000170743	0.0	0.0	0.0	0.0	0.0	0.0	1.0	0.0	0.0	1.0	-0.0432024517794557	0.768170867677318
ENSG00000165821	0.0	0.0	0.0	0.0	0.0	0.0	1.0	0.0	0.0	1.0	-0.0452483624048563	0.674294287874974
ENSG00000107562	0.0	0.0	0.0	0.0	0.0	0.0	1.0	0.0	0.0	1.0	-0.247521456229562	0.00703106391358961
ENSG00000100350	0.0	0.0	0.0	0.0	0.0	0.0	1.0	0.0	0.0	1.0	0.074642284204069	0.532732067215602
ENSG00000204176	0.0	0.0	0.0	0.0	0.0	0.0	1.0	0.0	0.0	1.0	-0.0831209070797621	0.532732067215602
ENSG00000105647	0.0	0.0	0.0	0.0	0.0	0.0	1.0	0.0	0.0	1.0	0.0326147310960489	0.878516950376718
ENSG00000152804	0.0	0.0	0.0	0.0	0.0	0.0	1.0	0.0	0.0	1.0	-0.0741628569110141	0.721537507350544
ENSG00000172493	0.0	0.0	0.0	0.0	0.0	0.0	1.0	0.0	0.0	1.0	0.0751779589049916	0.29907487105743
ENSG00000061492	0.0	0.0	1.0	0.0	0.0	0.0	0.0	0.0	0.0	1.0	0.0135973973567218	0.973399258830607
ENSG00000106113	0.0	0.0	1.0	0.0	0.0	0.0	0.0	0.0	0.0	1.0	0.0165412376274092	0.960734709597981
ENSG00000105656	0.0	0.0	1.0	0.0	0.0	0.0	0.0	0.0	0.0	1.0	-0.000329030486978159	0.998700453944931
ENSG00000125630	0.0	0.0	0.0	0.0	1.0	0.0	0.0	0.0	0.0	1.0	-0.0289562867008181	0.812363334447269
ENSG00000153391	0.0	0.0	1.0	0.0	0.0	0.0	0.0	0.0	0.0	1.0	-0.0845502328969174	0.251564251679931
ENSG00000170312	0.0	0.0	0.0	0.0	1.0	0.0	0.0	0.0	0.0	1.0	-0.0407855162339593	0.879172582034224
ENSG00000119973	0.0	0.0	1.0	0.0	0.0	0.0	0.0	0.0	0.0	1.0	-0.151788122389669	0.189057829240941
ENSG00000177464	0.0	0.0	0.0	0.0	1.0	0.0	0.0	0.0	0.0	1.0	0.117222922760834	0.407349841781461
ENSG00000176386	0.0	0.0	1.0	0.0	0.0	0.0	0.0	0.0	0.0	1.0	0.0528327359627007	0.726021420611784
ENSG00000112981	0.0	0.0	0.0	0.0	1.0	0.0	0.0	0.0	0.0	1.0	-0.110995840209205	0.2315799260049
ENSG00000154162	0.0	0.0	0.0	0.0	1.0	0.0	0.0	0.0	0.0	1.0	-0.0439215438727465	0.760048479267868
ENSG00000198324	0.0	0.0	1.0	0.0	0.0	0.0	0.0	0.0	0.0	1.0	-0.00266803102901271	0.994183606907024
ENSG00000105974	0.0	0.0	0.0	0.0	1.0	0.0	0.0	0.0	0.0	1.0	-0.181385906225572	0.0924978808789953
ENSG00000170876	0.0	0.0	1.0	0.0	0.0	0.0	0.0	0.0	0.0	1.0	0.0408068835839022	0.686090156946036
ENSG00000168484	0.0	0.0	0.0	0.0	0.0	1.0	0.0	0.0	0.0	1.0	0.0676042746320809	0.75016094765631
ENSG00000132911	0.0	0.0	0.0	0.0	0.0	1.0	0.0	0.0	0.0	1.0	-0.025950192826868	0.932661669034813
ENSG00000136436	0.0	0.0	0.0	0.0	0.0	1.0	0.0	0.0	0.0	1.0	0.138473560543039	0.0690583376684029
ENSG00000182508	0.0	0.0	0.0	0.0	0.0	1.0	0.0	0.0	0.0	1.0	-0.20499656012844	0.0550786960368525
ENSG00000112619	0.0	0.0	1.0	0.0	0.0	0.0	0.0	0.0	0.0	1.0	0.0585500641406246	0.801258482519506
ENSG00000179168	0.0	0.0	1.0	0.0	0.0	0.0	0.0	0.0	0.0	1.0	0.0200592027178066	0.952118249208522
ENSG00000109265	0.0	0.0	1.0	0.0	0.0	0.0	0.0	0.0	0.0	1.0	0.00431282955223606	0.986851664298551
ENSG00000105366	0.0	0.0	0.0	0.0	0.0	1.0	0.0	0.0	0.0	1.0	-0.000559669509273862	0.998700453944931
ENSG00000140022	0.0	0.0	1.0	0.0	0.0	0.0	0.0	0.0	0.0	1.0	0.187883226641037	0.068043285392339
ENSG00000153822	0.0	0.0	0.0	0.0	0.0	1.0	0.0	0.0	0.0	1.0	-0.253770243385995	0.00464794289823983
ENSG00000235961	0.0	0.0	1.0	0.0	0.0	0.0	0.0	0.0	0.0	1.0	0.0683170241856607	0.760395468577842
ENSG00000165233	0.0	0.0	0.0	0.0	0.0	1.0	0.0	0.0	0.0	1.0	0.060553773904767	0.532281697480624
ENSG00000127578	0.0	0.0	1.0	0.0	0.0	0.0	0.0	0.0	0.0	1.0	0.0529926993766411	0.83141934716814
ENSG00000204219	0.0	0.0	0.0	0.0	0.0	1.0	0.0	0.0	0.0	1.0	0.0982740217427315	0.466441970709135
ENSG00000123454	0.0	0.0	1.0	0.0	0.0	0.0	0.0	0.0	0.0	1.0	0.0287701978579289	0.923650759298792
ENSG00000186364	0.0	0.0	0.0	0.0	0.0	1.0	0.0	0.0	0.0	1.0	0.0761802712640956	0.587451313869483
ENSG00000140807	0.0	0.0	0.0	0.0	0.0	1.0	0.0	0.0	0.0	1.0	-0.0122264656574204	0.970047298954237
ENSG00000183682	0.0	0.0	1.0	0.0	0.0	0.0	0.0	0.0	0.0	1.0	0.132402888396198	0.140723422177563
ENSG00000166535	0.0	0.0	0.0	0.0	0.0	1.0	0.0	0.0	0.0	1.0	-0.0517144469857003	0.800563396915019
ENSG00000158796	0.0	0.0	0.0	0.0	0.0	1.0	0.0	0.0	0.0	1.0	-0.00409449940344982	0.984754813825051
ENSG00000095637	0.0	0.0	0.0	0.0	0.0	0.0	0.0	0.0	1.0	1.0	0.0554360081111704	0.537019857364245
