# Supplementary material for: RNA Solutions: Synthesizing Information to Support Transcriptomics (RNASSIST)
Source: Bioinformatics. 2021 Sep 27;38(2):397–403. doi: 10.1093/bioinformatics/btab673 (PMC8723147; doi:10.1093/bioinformatics/btab673)
Supplement: btab673_Supplementary_Data [file btab673_supplementary_data.zip › top_829_neighbor_genes.csv]

gene	near_DEG_cnt	deseq_log2FoldChange (from Kapoor 2019)	deseq_padj (from Kapoor 2019)
ENSG00000137693	10	0.073954929	0.694003319
ENSG00000162407	9	0.105121768	0.495553186
ENSG00000134250	9	0.126888848	0.299074871
ENSG00000143514	9	0.078912511	0.645476373
ENSG00000152268	9
ENSG00000185432	9	0.120219819	0.35131978
ENSG00000073712	9	0.100298089	0.456659248
ENSG00000140022	9	0.187883227	0.068043285
ENSG00000125398	9	0.12133539	0.371345045
ENSG00000079215	9	0.092308874	0.606582272
ENSG00000007372	8	0.041397095	0.858364799
ENSG00000153944	8	0.072768616	0.639590908
ENSG00000138696	8	0.105737486	0.512158893
ENSG00000164292	8	0.147717472	0.196298775
ENSG00000119471	8	0.101419329	0.385022899
ENSG00000170989	7	0.04652287	0.845556388
ENSG00000148482	7	0.124066348	0.394742285
ENSG00000183255	7	0.126619606	0.263557258
ENSG00000114790	7	0.036324899	0.881737274
ENSG00000155324	7	0.144603447	0.197521874
ENSG00000163346	6	0.192604597	0.042599545
ENSG00000148498	6	0.165402493	0.087927149
ENSG00000119711	6	0.038135172	0.853472291
ENSG00000164188	6	0.10692703	0.509635516
ENSG00000105854	6	0.085950286	0.60022816
ENSG00000135744	5	0.134230488	0.302290662
ENSG00000065809	5	-0.00446583	0.991841746
ENSG00000151322	5	0.072276665	0.595355057
ENSG00000168461	5	0.088397931	0.532281697
ENSG00000031081	5	0.061668137	0.735793564
ENSG00000163110	5	0.03449168	0.885675119
ENSG00000111907	5	0.211803125	0.03335492
ENSG00000104447	5	0.073799404	0.548433849
ENSG00000168710	4	0.124266444	0.235266732
ENSG00000135838	4	0.115987077	0.417859937
ENSG00000165449	4	0.168280277	0.150603514
ENSG00000111058	4	0.108890562	0.432987886
ENSG00000126803	4	0.037584238	0.892184694
ENSG00000109113	4	0.15423612	0.190605737
ENSG00000168610	4	0.096842348	0.395574659
ENSG00000141540	4	0.008152458	0.986851664
ENSG00000141458	4	0.024639999	0.935403615
ENSG00000171885	4	0.14684589	0.2549568
ENSG00000167315	4	0.124442048	0.299074871
ENSG00000114993	4	0.057867225	0.808578055
ENSG00000124145	4	0.238276946	0.016390884
ENSG00000186951	4	0.059575602	0.740171493
ENSG00000152661	4	0.074379036	0.722673399
ENSG00000147459	4	0.019380011	0.956035166
ENSG00000197892	4	-0.014834547	0.967796101
ENSG00000147475	4	0.042543903	0.768170868
ENSG00000136869	4	0.07734791	0.69033807
ENSG00000179178	3	-0.057997387	0.793087115
ENSG00000066322	3	-0.032436768	0.915398924
ENSG00000117519	3	0.132055482	0.305999149
ENSG00000079335	3	0.104069322	0.466523332
ENSG00000213240	3	0.115775386	0.387614691
ENSG00000143603	3	0.140195733	0.216113123
ENSG00000117592	3	0.081698826	0.553667006
ENSG00000184144	3	-0.021268458	0.951314556
ENSG00000158715	3	-0.080805133	0.646204046
ENSG00000092969	3	0.05951902	0.768170868
ENSG00000196187	3	-0.065968083	0.764144339
ENSG00000150867	3	0.051251276	0.840834703
ENSG00000183230	3	-0.058322971	0.789579167
ENSG00000099282	3	0.018665479	0.957711464
ENSG00000122367	3	-0.028679222	0.926590939
ENSG00000119927	3	0.02790791	0.925935371
ENSG00000229847	3
ENSG00000170370	3	0.076981223	0.656298824
ENSG00000154493	3	0.011883454	0.977775083
ENSG00000148826	3	0.005143835	0.991762798
ENSG00000130413	3	0.024159891	0.932100414
ENSG00000072952	3	0.173237412	0.116696979
ENSG00000205213	3	0.088838458	0.44348153
ENSG00000110436	3	0.063715077	0.77893171
ENSG00000135362	3	-0.077792047	0.706553789
ENSG00000086205	3	-0.006280564	0.989804092
ENSG00000124920	3	-0.015792032	0.964361369
ENSG00000172508	3	-0.072571479	0.711858605
ENSG00000184384	3	0.006051753	0.987554682
ENSG00000019144	3	0.047826922	0.855524044
ENSG00000166086	3	0.005429849	0.991740158
ENSG00000067182	3	0.155540698	0.174181576
ENSG00000084453	3	-0.036648809	0.895269375
ENSG00000065361	3	-0.010060684	0.982983411
ENSG00000179104	3	0.016221899	0.963367905
ENSG00000057704	3	-0.085889875	0.655705055
ENSG00000121742	3	0.092094703	0.609706523
ENSG00000150510	3	-0.010553915	0.979088048
ENSG00000139737	3	0.003022106	0.995373674
ENSG00000179399	3	0.021070851	0.947653386
ENSG00000139800	3	0.055611093	0.812288096
ENSG00000166091	3	-0.054531005	0.818673822
ENSG00000259070	3
ENSG00000126822	3	-0.016588257	0.964641139
ENSG00000054690	3	-0.001255462	0.997729328
ENSG00000080815	3	-0.017750016	0.948495739
ENSG00000175785	3	-0.013039165	0.971741334
ENSG00000092529	3	-0.108085717	0.508297314
ENSG00000186417	3	-0.056640536	0.800563397
ENSG00000157483	3	-0.024934255	0.939316214
ENSG00000073417	3	-0.006618306	0.990028717
ENSG00000005513	3	0.006443828	0.990472171
ENSG00000072864	3	-0.008816125	0.986146609
ENSG00000170537	3	-0.065610424	0.771382831
ENSG00000140848	3	-0.0118761	0.976569247
ENSG00000102934	3	1.05E-05	0.999970435
ENSG00000103089	3	-0.060074554	0.777001111
ENSG00000108381	3	-0.007644509	0.986851664
ENSG00000173786	3	-0.016859089	0.962540274
ENSG00000108387	3	0.016116046	0.966118847
ENSG00000141524	3	-0.060508865	0.794759255
ENSG00000154864	3	-0.07366878	0.701175522
ENSG00000134042	3	0.079723487	0.658794153
ENSG00000197971	3	-0.03900554	0.879554493
ENSG00000141934	3	-0.057317992	0.800563397
ENSG00000180739	3	-0.067801379	0.730388717
ENSG00000198597	3	-0.023717667	0.939484709
ENSG00000178904	3	0.091992834	0.469111793
ENSG00000105695	3	-0.000870508	0.998034368
ENSG00000167755	3	-0.092570219	0.537019857
ENSG00000152689	3	-0.099789955	0.557134674
ENSG00000136541	3	-0.060266142	0.774354168
ENSG00000081479	3	-0.058284189	0.771362605
ENSG00000135929	3	0.016866421	0.962452358
ENSG00000135905	3	-0.04829864	0.846625742
ENSG00000176720	3	0.017433168	0.961778648
ENSG00000101265	3	-0.072887695	0.737423171
ENSG00000101049	3	-0.034217304	0.904756682
ENSG00000244274	3	-0.046018884	0.864706181
ENSG00000154642	3	-0.019919977	0.953184824
ENSG00000160223	3	-0.001405833	0.997636146
ENSG00000183579	3	0.117066031	0.306473483
ENSG00000100146	3	0.021943971	0.948596545
ENSG00000183960	3	-0.055143696	0.813448967
ENSG00000168314	3	-0.031020138	0.910672182
ENSG00000012171	3	0.025141439	0.939133897
ENSG00000144730	3	0.125535307	0.233029345
ENSG00000168297	3	-0.068466116	0.755986444
ENSG00000168309	3	0.146669203	0.19663383
ENSG00000114541	3	-0.068613075	0.756993688
ENSG00000080822	3	0.027767669	0.929451616
ENSG00000178075	3	0.071936431	0.71621471
ENSG00000091513	3	-0.046844345	0.839239731
ENSG00000244062	3
ENSG00000114698	3	0.131187512	0.299989333
ENSG00000213186	3	-0.056142231	0.796991538
ENSG00000013297	3	0.007084111	0.987554682
ENSG00000075651	3	-0.065333465	0.774205456
ENSG00000127249	3	0.058782408	0.784662496
ENSG00000080493	3	0.001070133	0.998034368
ENSG00000164089	3	0.180829925	0.107290178
ENSG00000174607	3	-0.088168647	0.595355057
ENSG00000138685	3	0.095907468	0.584625731
ENSG00000151012	3	0.080863077	0.679198001
ENSG00000250155	3
ENSG00000145623	3	0.154926866	0.19663383
ENSG00000169247	3	-0.039855983	0.878685667
ENSG00000197977	3	0.015413766	0.967448308
ENSG00000204655	3	-0.036048678	0.887309987
ENSG00000011426	3	-0.093003768	0.55644774
ENSG00000170775	3	0.004494727	0.991762798
ENSG00000158467	3	0.025077275	0.881483671
ENSG00000147488	3	-0.054920246	0.801258483
ENSG00000085719	3	0.085979953	0.400669629
ENSG00000136960	3	-0.061474959	0.773315663
ENSG00000148053	3	0.091578236	0.378735511
ENSG00000070214	3	0.002154453	0.996654511
ENSG00000101871	3	0.120307176	0.267853465
ENSG00000158352	3	-0.057474161	0.810208734
ENSG00000089472	3	0.08435474	0.607155219
ENSG00000079482	3	0.122996601	0.076008236
ENSG00000123560	3	-0.040931742	0.872260114
ENSG00000188153	3	-0.033384646	0.910672182
ENSG00000049245	2	-0.020402101	0.945356927
ENSG00000159423	2	0.13410951	0.235266732
ENSG00000157978	2	-0.056383058	0.814883161
ENSG00000175130	2	-0.038168382	0.885400469
ENSG00000049089	2	-0.08838395	0.637672786
ENSG00000117408	2	-0.047995667	0.793407529
ENSG00000173660	2	-0.050987197	0.785598613
ENSG00000123091	2	-0.00510047	0.986851664
ENSG00000157077	2	-0.022627475	0.877553585
ENSG00000162378	2	-0.025483901	0.878582467
ENSG00000158966	2	0.10150909	0.344732119
ENSG00000172380	2	0.075591149	0.675367582
ENSG00000077254	2	-0.041718345	0.68619734
ENSG00000142875	2	-0.050714598	0.721328788
ENSG00000171517	2	0.088280487	0.640725658
ENSG00000085433	2	-0.035670154	0.800019046
ENSG00000163113	2
ENSG00000143409	2	0.031959969	0.911898268
ENSG00000158859	2	0.018438096	0.95558395
ENSG00000143158	2	-0.079421433	0.442815985
ENSG00000143155	2	-0.034118197	0.807006263
ENSG00000075945	2	-0.050024724	0.657416
ENSG00000134375	2	-0.059399759	0.697670507
ENSG00000163444	2	-0.037320798	0.836887153
ENSG00000133056	2	-0.040214634	0.862655348
ENSG00000117266	2	-0.039484551	0.886191569
ENSG00000065600	2	-0.056477937	0.812363334
ENSG00000198835	2	-0.076774899	0.715316849
ENSG00000119280	2	0.042613417	0.873898198
ENSG00000077585	2	0.064386705	0.582384811
ENSG00000165629	2	-0.031764843	0.827479767
ENSG00000176244	2	0.034695397	0.892829117
ENSG00000108094	2	-0.044650416	0.630011115
ENSG00000122873	2	-0.034214861	0.842821317
ENSG00000165476	2	0.004923895	0.991762798
ENSG00000166348	2	0.011375716	0.976569247
ENSG00000165678	2	-0.013460555	0.952148955
ENSG00000148672	2	0.064936489	0.664994078
ENSG00000138138	2	-0.02573945	0.873070624
ENSG00000173915	2	-0.033925034	0.879172582
ENSG00000165832	2	-0.087132833	0.349031319
ENSG00000187164	2	0.00514765	0.991762798
ENSG00000166340	2	0.068396939	0.607994684
ENSG00000148925	2	-0.032582441	0.836887153
ENSG00000129084	2	-0.021740868	0.913302213
ENSG00000255542	2
ENSG00000149798	2	-0.010610772	0.981340722
ENSG00000110090	2	0.113170479	0.334868992
ENSG00000175582	2	-0.057244921	0.607155219
ENSG00000151366	2	-0.031752072	0.872006509
ENSG00000149313	2	-0.049920611	0.715545271
ENSG00000137710	2	-0.009531088	0.982220617
ENSG00000150768	2	-0.0433145	0.726021421
ENSG00000168092	2	-0.033171	0.830437274
ENSG00000006831	2	0.076360712	0.667509368
ENSG00000089818	2	-0.010779527	0.967566779
ENSG00000008394	2	0.19612501	0.063001625
ENSG00000111530	2	-0.029402195	0.82137444
ENSG00000139292	2	0.010592897	0.981340722
ENSG00000177889	2	-0.051652097	0.686437357
ENSG00000111783	2	0.129611887	0.314353178
ENSG00000139438	2	-0.081720203	0.678209366
ENSG00000139433	2	-0.083167739	0.661962965
ENSG00000132341	2	-0.020140098	0.926706285
ENSG00000182957	2	-0.026879925	0.929984934
ENSG00000102699	2	0.016546137	0.957711464
ENSG00000136143	2	-0.074527982	0.554255464
ENSG00000197324	2	0.143178452	0.200946218
ENSG00000100842	2	0.031426715	0.919496631
ENSG00000257585	2
ENSG00000100934	2	-0.014659343	0.93442023
ENSG00000131981	2	0.105449249	0.519678189
ENSG00000100554	2	-0.037479531	0.812363334
ENSG00000134001	2	-0.001019491	0.997408307
ENSG00000165959	2	0.107720373	0.507186059
ENSG00000255302	2	-0.031583684	0.858773795
ENSG00000104093	2	-0.058644172	0.539623539
ENSG00000137876	2	-0.02463672	0.911898268
ENSG00000103769	2	-0.046790199	0.72322617
ENSG00000064726	2	-0.006800316	0.980379495
ENSG00000140479	2	-0.124164416	0.394004355
ENSG00000206053	2	-0.054435538	0.826576574
ENSG00000189067	2	-0.033724006	0.911898268
ENSG00000158865	2	-0.069516787	0.704625075
ENSG00000077238	2	0.155134936	0.187502658
ENSG00000069329	2	-0.054370258	0.648970347
ENSG00000129636	2	-0.041930317	0.798000177
ENSG00000167005	2	-0.021721955	0.904320784
ENSG00000065559	2	-0.048178394	0.735447708
ENSG00000109099	2	0.023043514	0.945473199
ENSG00000131899	2	-0.035565033	0.892829117
ENSG00000160606	2	0.137841683	0.292107302
ENSG00000126860	2	-0.051704187	0.834144732
ENSG00000176658	2	-0.059038807	0.776677799
ENSG00000006042	2	-0.107403165	0.504124932
ENSG00000092871	2	0.003865917	0.993237072
ENSG00000225485	2
ENSG00000108395	2	-0.0156652	0.946880554
ENSG00000141367	2	-0.051345793	0.659726397
ENSG00000154217	2	0.035022964	0.844795297
ENSG00000108946	2	-0.046536021	0.732627187
ENSG00000141338	2	-0.006793161	0.989102165
ENSG00000204278	2	-0.050667669	0.831479274
ENSG00000187775	2	-0.025716296	0.936836776
ENSG00000108669	2	0.001570095	0.996654511
ENSG00000134265	2	-0.010544573	0.963905039
ENSG00000101654	2	-0.019016033	0.904186606
ENSG00000101695	2	-0.108718248	0.504124932
ENSG00000141469	2	0.209966612	0.031332369
ENSG00000081913	2	0.005801885	0.989321417
ENSG00000214456	2	0.187191348	0.086728982
ENSG00000198342	2	0.192274124	0.072111946
ENSG00000131941	2	0.084978873	0.622279801
ENSG00000012124	2	-0.030577238	0.912791725
ENSG00000167641	2	-0.059668752	0.78283093
ENSG00000079435	2	0.02469515	0.938718095
ENSG00000169006	2	0.103379749	0.528686462
ENSG00000079785	2	-0.013319005	0.945356927
ENSG00000138078	2	-0.043374993	0.754836852
ENSG00000143933	2	-0.046960547	0.755637577
ENSG00000119737	2	0.128306494	0.155531291
ENSG00000028116	2	-0.040530679	0.881483671
ENSG00000014641	2	-0.04207129	0.815546504
ENSG00000172005	2	0.06329091	0.777526536
ENSG00000071054	2	-0.040809738	0.879740526
ENSG00000198075	2	0.116193645	0.397601477
ENSG00000153208	2	0.111990841	0.435209846
ENSG00000176771	2	-0.075981584	0.68619734
ENSG00000172292	2	-0.039100688	0.804600134
ENSG00000115935	2	-0.040355839	0.883614138
ENSG00000154518	2	-0.05433352	0.684228691
ENSG00000224189	2
ENSG00000116030	2	-0.019830846	0.920562791
ENSG00000135932	2	-0.010102225	0.962989973
ENSG00000115468	2	0.041072618	0.881737274
ENSG00000130147	2	0.026524598	0.927552336
ENSG00000198612	2	-0.009595321	0.964633884
ENSG00000101079	2	-0.08172993	0.428811876
ENSG00000149633	2	-0.058517296	0.802592491
ENSG00000197496	2	0.047071911	0.845529287
ENSG00000124126	2	-0.03878408	0.878666164
ENSG00000132825	2	0.080080834	0.511961741
ENSG00000092758	2	-0.029338074	0.926590939
ENSG00000155304	2	-0.011331964	0.960490493
ENSG00000128242	2	-0.003855393	0.994183607
ENSG00000128283	2	-0.002607263	0.996504066
ENSG00000100139	2	-0.059718206	0.785598613
ENSG00000100399	2	-0.062804604	0.784086597
ENSG00000154822	2	-0.069211902	0.511961741
ENSG00000197885	2	-0.060181194	0.618521899
ENSG00000144635	2	-0.05748509	0.565427079
ENSG00000180929	2	0.013082527	0.9744384
ENSG00000056736	2	0.122646734	0.264237839
ENSG00000154174	2	-0.02780207	0.865057382
ENSG00000114573	2	-0.047059475	0.76554924
ENSG00000259976	2
ENSG00000144908	2	0.21920943	0.032885626
ENSG00000114686	2	-0.046289591	0.728928261
ENSG00000114019	2	-0.011850021	0.971741334
ENSG00000154310	2	0.077741399	0.397105547
ENSG00000242808	2
ENSG00000181449	2	0.105431758	0.398923086
ENSG00000156976	2	-0.025233431	0.913302213
ENSG00000114279	2	-0.052687386	0.758065119
ENSG00000198836	2	-0.036964135	0.785316938
ENSG00000014824	2	-0.027704966	0.878582467
ENSG00000163285	2	0.073822485	0.706276944
ENSG00000138757	2	-0.0107719	0.96395042
ENSG00000138663	2	-0.052455561	0.70188275
ENSG00000164031	2	-0.016396781	0.93447352
ENSG00000145354	2	-0.068940583	0.566681731
ENSG00000138660	2	-0.051944042	0.754836852
ENSG00000153130	2	-0.051243343	0.754836852
ENSG00000164161	2	0.056123093	0.814771975
ENSG00000061918	2	-0.039555299	0.796991538
ENSG00000109738	2	-0.065950951	0.577219735
ENSG00000164124	2	0.03853456	0.881737274
ENSG00000113387	2	-0.04280051	0.80078892
ENSG00000113594	2	0.076622153	0.648970347
ENSG00000164172	2	-0.040023676	0.786248229
ENSG00000113595	2	-0.020742003	0.912553216
ENSG00000085365	2	-0.042991443	0.77829193
ENSG00000198961	2	-0.032583173	0.831479274
ENSG00000164209	2	-0.043466244	0.773594829
ENSG00000092421	2	0.034265095	0.892829117
ENSG00000158985	2	-0.001155497	0.997310952
ENSG00000113575	2	-0.04280746	0.730548519
ENSG00000131507	2	-0.021292669	0.915294122
ENSG00000250072	2
ENSG00000183111	2	-0.021242736	0.948596545
ENSG00000172548	2	-0.042471765	0.878567207
ENSG00000022355	2	-0.042167053	0.836061589
ENSG00000124802	2	-0.107387313	0.314353178
ENSG00000146122	2	-0.007422405	0.988091159
ENSG00000235033	2
ENSG00000112561	2	0.047368208	0.853670691
ENSG00000137221	2	0.005357616	0.991740158
ENSG00000112333	2	-0.003185546	0.994183607
ENSG00000009844	2	-0.054544326	0.664136866
ENSG00000120265	2	-0.064199464	0.602396224
ENSG00000120278	2	0.09460017	0.417859937
ENSG00000176381	2	0.075611705	0.702240176
ENSG00000146648	2	0.04064902	0.870244397
ENSG00000127946	2	-0.049239203	0.839255372
ENSG00000075790	2	-0.031373596	0.819544294
ENSG00000198898	2	-0.059767713	0.652986229
ENSG00000128609	2	-0.007575548	0.982983411
ENSG00000064393	2	-0.000326395	0.999680812
ENSG00000154319	2	0.107311405	0.412740713
ENSG00000198791	2	-0.042751531	0.732872237
ENSG00000169139	2	-0.026235007	0.883521372
ENSG00000147509	2	0.042528473	0.864653833
ENSG00000104388	2	-0.041672192	0.755986444
ENSG00000169439	2	0.079632316	0.625040248
ENSG00000186106	2	-0.023878654	0.895269375
ENSG00000155097	2	-0.037309529	0.803288569
ENSG00000164830	2	-0.043555962	0.784367558
ENSG00000137040	2	-0.034494934	0.842821317
ENSG00000176399	2	0.101593124	0.55143034
ENSG00000135002	2	-0.0637142	0.631007281
ENSG00000135070	2	-0.046461646	0.753851342
ENSG00000106723	2	-0.01753278	0.912626377
ENSG00000187764	2	-0.03646468	0.893574904
ENSG00000130958	2	-0.03360699	0.911898268
ENSG00000235865	2
ENSG00000196814	2	-0.069200867	0.688354555
ENSG00000167123	2	-0.038629434	0.883819439
ENSG00000187239	2	0.011640438	0.96911028
ENSG00000126878	2	-0.002418069	0.996504066
ENSG00000107331	2	0.011553935	0.97813168
ENSG00000101850	2	0.024114844	0.939740767
ENSG00000165169	2	-0.048699694	0.78962144
ENSG00000182220	2	-0.019636567	0.924675033
ENSG00000169562	2	-0.10247592	0.464143573
ENSG00000067177	2	0.032962131	0.887309987
ENSG00000102401	2	-0.028655896	0.852674588
ENSG00000068366	2	-0.021281584	0.911898268
ENSG00000188706	2	0.029579466	0.924508446
ENSG00000198689	2	-0.005580787	0.986131924
ENSG00000198753	2	0.006338018	0.991050764
ENSG00000205116	1	-0.037350173	0.880892487
ENSG00000179403	1	0.050917206	0.842071429
ENSG00000162444	1	0.046826447	0.842071429
ENSG00000117115	1	-0.034781747	0.90838833
ENSG00000169403	1	-0.129846024	0.354500343
ENSG00000162511	1	-0.016220154	0.964641139
ENSG00000184007	1	-0.01105535	0.977024821
ENSG00000070759	1	-0.002066433	0.996654511
ENSG00000125703	1	-0.031516499	0.899343034
ENSG00000213625	1	0.023096689	0.924881912
ENSG00000227466	1
ENSG00000232284	1
ENSG00000116729	1	0.125103655	0.135375327
ENSG00000016602	1	-0.114271382	0.440543308
ENSG00000069702	1	0.118590111	0.344732119
ENSG00000137936	1	0.107728924	0.325048832
ENSG00000143036	1	0.18836276	0.077620405
ENSG00000163393	1	-0.014234618	0.956141244
ENSG00000163386	1
ENSG00000118298	1	-0.093031834	0.608741407
ENSG00000143418	1	0.020010038	0.952111467
ENSG00000143412	1	0.042652899	0.872688963
ENSG00000213190	1	-0.037796196	0.841074073
ENSG00000160781	1	-0.05842687	0.803656886
ENSG00000132702	1	0.104825064	0.531584032
ENSG00000158710	1	0.129362816	0.347572307
ENSG00000018625	1	0.047144763	0.814466966
ENSG00000066294	1	-0.087705835	0.640777465
ENSG00000117152	1	-0.093667613	0.4717529
ENSG00000135845	1	-0.012852136	0.964641139
ENSG00000081237	1	-0.062455033	0.78283093
ENSG00000118873	1	-0.049197151	0.490441822
ENSG00000162909	1	0.042647688	0.754836852
ENSG00000143819	1	0.178468396	0.06932958
ENSG00000242861	1
ENSG00000116574	1	0.034290231	0.910342966
ENSG00000237943	1
ENSG00000077420	1	-0.118763768	0.430614515
ENSG00000128815	1	-0.144146753	0.252936499
ENSG00000204161	1	-0.147076144	0.24941187
ENSG00000237949	1
ENSG00000148541	1	-0.027454795	0.89108892
ENSG00000165730	1	0.049656211	0.782500601
ENSG00000148730	1	0.086284665	0.313101689
ENSG00000138316	1	-0.053457779	0.796156235
ENSG00000107731	1	-0.040201479	0.872688963
ENSG00000107738	1	0.189626643	0.079458756
ENSG00000165424	1	-0.022221261	0.946501398
ENSG00000107798	1	-0.037293392	0.881483671
ENSG00000108239	1	-0.101900643	0.481502049
ENSG00000197430	1	0.05622972	0.793087115
ENSG00000196072	1	0.015384704	0.943728078
ENSG00000099194	1	-0.06551811	0.773117863
ENSG00000148737	1	0.099748316	0.308294579
ENSG00000099204	1	0.018402163	0.905620896
ENSG00000148908	1	-0.083094113	0.667030231
ENSG00000198825	1	0.009792036	0.973444851
ENSG00000066468	1	-0.002488182	0.996504066
ENSG00000065154	1	-0.047254688	0.731208302
ENSG00000235180	1
ENSG00000150760	1	0.00992207	0.978624265
ENSG00000185201	1	0.172740562	0.107290178
ENSG00000185885	1	0.169839875	0.140224124
ENSG00000129757	1	-0.029486055	0.926590939
ENSG00000177105	1	0.006309523	0.991050764
ENSG00000166387	1	-0.062928587	0.763269219
ENSG00000166394	1	-0.001752186	0.997310952
ENSG00000184014	1	-0.018132718	0.935403615
ENSG00000085117	1	0.049459463	0.842821317
ENSG00000149131	1	0.175384331	0.078253317
ENSG00000124915	1
ENSG00000167995	1	0.027712355	0.930041773
ENSG00000176485	1	0.051006805	0.839255372
ENSG00000021300	1	-0.032824616	0.911898268
ENSG00000033327	1	0.021605382	0.945356927
ENSG00000149218	1	0.00671823	0.986851664
ENSG00000204381	1	-0.072587221	0.740052921
ENSG00000109846	1	0.086875479	0.644658781
ENSG00000186318	1	0.02728177	0.885996845
ENSG00000118094	1	0.137567332	0.305999149
ENSG00000171840	1	-0.038394587	0.887309987
ENSG00000060237	1	0.014498361	0.961440424
ENSG00000010278	1	0.055796668	0.819544294
ENSG00000184574	1	-0.09035466	0.62549225
ENSG00000182326	1	0.136022104	0.299074871
ENSG00000159403	1	0.170097115	0.142843194
ENSG00000171860	1	-0.072752374	0.730303912
ENSG00000111726	1	-0.023031935	0.918599968
ENSG00000087470	1	-0.025535289	0.845556388
ENSG00000139116	1	-0.059826893	0.46984913
ENSG00000111405	1	0.201892409	0.057497721
ENSG00000211584	1	0.014354715	0.953184824
ENSG00000066084	1	0.017423406	0.952212295
ENSG00000110934	1	-0.129866718	0.35131978
ENSG00000139629	1	-0.02028338	0.949585224
ENSG00000123338	1	-0.049550514	0.846625742
ENSG00000135678	1	-0.015561738	0.964641139
ENSG00000251138	1
ENSG00000186908	1	-0.051756892	0.595355057
ENSG00000070961	1	-0.046038276	0.744968263
ENSG00000111647	1	-0.005396719	0.985102484
ENSG00000136044	1	0.060370746	0.561507736
ENSG00000166046	1	-0.033376229	0.895269375
ENSG00000183160	1	-0.089074927	0.627189072
ENSG00000076248	1	0.144199928	0.102763327
ENSG00000076513	1	0.042821605	0.801258483
ENSG00000204856	1	-0.028827117	0.881737274
ENSG00000165566	1	0.004582858	0.991762798
ENSG00000139505	1	-0.06461517	0.502217115
ENSG00000132965	1	0.041265294	0.872006509
ENSG00000150907	1	0.079939659	0.633187457
ENSG00000179630	1	-0.015463604	0.967566779
ENSG00000235903	1
ENSG00000173988	1	-0.117083076	0.415915442
ENSG00000136098	1	-0.009708677	0.984426734
ENSG00000184226	1	0.039295104	0.771926944
ENSG00000102471	1	-0.037042083	0.827081421
ENSG00000134873	1	-0.008248509	0.986724117
ENSG00000125247	1	-0.092867506	0.580067567
ENSG00000068650	1	0.048259964	0.793249653
ENSG00000129538	1	-0.04093278	0.881483671
ENSG00000258655	1
ENSG00000165410	1	-0.019019135	0.951753983
ENSG00000258342	1
ENSG00000257826	1
ENSG00000259104	1
ENSG00000258844	1
ENSG00000012983	1	-0.048288985	0.762946079
ENSG00000033170	1	-0.010973211	0.967566779
ENSG00000100596	1	-0.028175194	0.909369814
ENSG00000165943	1	-0.036632464	0.845185021
ENSG00000100697	1	-0.025970038	0.874458249
ENSG00000176438	1	0.020357997	0.952148955
ENSG00000179455	1	-0.047697441	0.844795297
ENSG00000166912	1	-0.064806471	0.747196701
ENSG00000166923	1	-0.105262816	0.504051404
ENSG00000185634	1	-0.027225977	0.929064342
ENSG00000138593	1	-0.046901062	0.784662496
ENSG00000140262	1	-0.031252718	0.881737274
ENSG00000074410	1	0.214118132	0.017032076
ENSG00000140455	1	0.067128537	0.585896089
ENSG00000035664	1	0.011173201	0.978950313
ENSG00000028528	1	-0.00574018	0.981451752
ENSG00000157734	1	-0.03839855	0.885996845
ENSG00000169018	1	0.02202251	0.890273642
ENSG00000103740	1	0.061447913	0.75730436
ENSG00000136404	1	-0.059940022	0.604129307
ENSG00000166819	1	0.289921673	0.001512837
ENSG00000140575	1	0.008028636	0.984754814
ENSG00000103540	1	0.056856919	0.768170868
ENSG00000167191	1	0.043758557	0.851337689
ENSG00000182601	1	0.171068433	0.102763327
ENSG00000261329	1
ENSG00000169896	1	-0.100161362	0.564339654
ENSG00000103449	1	-0.018985944	0.951407436
ENSG00000067955	1	0.161024729	0.112973769
ENSG00000181019	1	0.121823337	0.407172381
ENSG00000172137	1	-0.121302901	0.40334358
ENSG00000183196	1	-0.000184179	0.999680812
ENSG00000140968	1	-0.10075547	0.549933961
ENSG00000141506	1	-0.094640747	0.595355057
ENSG00000188803	1	0.124752916	0.330104712
ENSG00000129270	1
ENSG00000213424	1	-0.036035511	0.856918942
ENSG00000004897	1	-0.018939576	0.909370797
ENSG00000198740	1	0.068713687	0.621840956
ENSG00000154945	1	-0.042406481	0.870244397
ENSG00000136451	1	-0.04018324	0.85723014
ENSG00000123700	1	-0.078187359	0.689604954
ENSG00000179604	1	0.011514816	0.973399259
ENSG00000204323	1	-0.038820131	0.887609622
ENSG00000161533	1	0.033041621	0.755637577
ENSG00000108639	1	-0.036829149	0.892457037
ENSG00000183077	1	-0.01135815	0.975573023
ENSG00000262223	1
ENSG00000176890	1	-0.030857951	0.920562791
ENSG00000132199	1	0.036178544	0.90112153
ENSG00000154856	1	0.080151053	0.630845337
ENSG00000134508	1	0.121800621	0.291182517
ENSG00000134769	1	0.110828372	0.318724699
ENSG00000141425	1	-0.031200291	0.841074073
ENSG00000132872	1	-0.040270484	0.831419347
ENSG00000152234	1	-0.01398026	0.947733633
ENSG00000227115	1
ENSG00000071991	1	0.038174217	0.883521372
ENSG00000150656	1	-0.046890749	0.848543888
ENSG00000101493	1	0.091842336	0.346122435
ENSG00000125730	1	0.003987159	0.993602356
ENSG00000129353	1	0.182884452	0.010328409
ENSG00000182141	1	0.049901124	0.782059706
ENSG00000105707	1	-0.056673983	0.808859347
ENSG00000011600	1	-0.033935794	0.909369814
ENSG00000068903	1	-0.05790199	0.749011109
ENSG00000183760	1	-0.012230591	0.975434198
ENSG00000167613	1	-0.074070503	0.706221093
ENSG00000186818	1	-0.126938599	0.37502753
ENSG00000080031	1	-0.044097477	0.873807539
ENSG00000232044	1
ENSG00000272268	1
ENSG00000157833	1	-0.101010249	0.531958628
ENSG00000162949	1	-0.01451217	0.969920019
ENSG00000115808	1	-0.077900011	0.445300482
ENSG00000138095	1	-0.041281907	0.732872237
ENSG00000170802	1	-0.07068321	0.70273596
ENSG00000265452	1
ENSG00000115310	1	-0.084344304	0.419790114
ENSG00000115380	1	0.06603109	0.770931633
ENSG00000143995	1	-0.019700268	0.951367751
ENSG00000163235	1	0.00118989	0.997729328
ENSG00000124374	1	0.033182044	0.911831981
ENSG00000232504	1
ENSG00000186522	1	-0.087683847	0.619478328
ENSG00000136717	1	0.064839702	0.69791428
ENSG00000169554	1	-0.038125377	0.880660435
ENSG00000182389	1	-0.041744935	0.782203438
ENSG00000157827	1	-0.062469353	0.714014158
ENSG00000115183	1	-0.077835229	0.611861616
ENSG00000128683	1	-0.088664366	0.535373604
ENSG00000115419	1	-0.044081686	0.755637577
ENSG00000196950	1	-0.120266225	0.194959747
ENSG00000081320	1	0.165599787	0.163065291
ENSG00000244301	1
ENSG00000237166	1
ENSG00000023228	1	-0.028789678	0.796991538
ENSG00000088826	1	0.118303587	0.239743974
ENSG00000125814	1	-0.001905166	0.996504066
ENSG00000101336	1	-0.04296287	0.8749764
ENSG00000078804	1	-0.019776909	0.954326688
ENSG00000101335	1	-0.087698102	0.587984988
ENSG00000064787	1	-0.001183439	0.997729328
ENSG00000155307	1	-0.031609396	0.913605555
ENSG00000224924	1
ENSG00000205927	1	0.083166269	0.66128858
ENSG00000184221	1	-0.0170342	0.961087448
ENSG00000159228	1	-0.003264509	0.994183607
ENSG00000160255	1	-0.009844067	0.983546634
ENSG00000160285	1	0.001245275	0.997524401
ENSG00000100181	1
ENSG00000099954	1	0.043275824	0.873052768
ENSG00000182902	1	0.117756406	0.354500343
ENSG00000100142	1	0.045426663	0.812606884
ENSG00000100242	1	0.081332424	0.632884598
ENSG00000138964	1	-0.031981918	0.913429828
ENSG00000100427	1	0.061880314	0.755252533
ENSG00000134108	1	-0.021829025	0.887901895
ENSG00000132164	1	0.023512585	0.930133933
ENSG00000187098	1	-0.061651344	0.755637577
ENSG00000080819	1	0.028471914	0.903689748
ENSG00000114439	1	0.011866198	0.967566779
ENSG00000114013	1	-0.079381263	0.680406826
ENSG00000073711	1	0.027643478	0.878666164
ENSG00000239922	1
ENSG00000047457	1	0.156298123	0.087681473
ENSG00000082996	1	-0.054540968	0.774744972
ENSG00000070087	1	0.003864025	0.991740158
ENSG00000163655	1	-0.031698863	0.754836852
ENSG00000163536	1	-0.023305454	0.919392194
ENSG00000163581	1	0.031116278	0.918645603
ENSG00000183657	1
ENSG00000121858	1	-0.140525096	0.285367088
ENSG00000180834	1	-0.0940928	0.560714571
ENSG00000187068	1	0.083907291	0.466131799
ENSG00000113790	1	0.043696917	0.807169504
ENSG00000184203	1	-0.011158686	0.961816564
ENSG00000189058	1	0.081281242	0.658794153
ENSG00000151552	1	0.01144085	0.977687568
ENSG00000168214	1	-0.018528845	0.930133933
ENSG00000047365	1	0.014390903	0.954311558
ENSG00000174125	1	-0.077107855	0.713381416
ENSG00000075539	1	0.018953723	0.947733633
ENSG00000157404	1	-0.141351589	0.182387991
ENSG00000134851	1	0.049224556	0.841074073
ENSG00000084093	1	0.041697827	0.859801241
ENSG00000047315	1	-0.00337606	0.991762798
ENSG00000156136	1	-0.077337199	0.418981089
ENSG00000172493	1	0.075177959	0.299074871
ENSG00000182168	1	0.019211237	0.941985172
ENSG00000245293	1
ENSG00000173376	1	-0.177383175	0.107290178
ENSG00000109458	1	0.002978642	0.9949194
ENSG00000251429	1
ENSG00000164104	1	0.212573971	0.028371404
ENSG00000151726	1	0.05433217	0.803679768
ENSG00000250198	1
ENSG00000215158	1
ENSG00000082074	1	-0.065245226	0.773315663
ENSG00000250722	1	-0.066231571	0.769945484
ENSG00000164171	1	-0.020932425	0.95206876
ENSG00000178722	1
ENSG00000197860	1	-0.095032621	0.289647679
ENSG00000112851	1	0.1081884	0.439500848
ENSG00000164252	1	-0.039411716	0.706221093
ENSG00000164176	1	-0.027952845	0.929064342
ENSG00000164199	1	-0.018736945	0.95558395
ENSG00000113369	1	0.228827844	0.018880743
ENSG00000112893	1	-0.053511703	0.822315542
ENSG00000171444	1	-0.002146386	0.996051185
ENSG00000177879	1	-0.051707586	0.605734879
ENSG00000248445	1
ENSG00000132570	1	0.073286238	0.490441822
ENSG00000145824	1	-0.191015708	0.065793938
ENSG00000013561	1	-0.034741929	0.811994985
ENSG00000113578	1	0.00141316	0.997636146
ENSG00000182578	1	-0.093319876	0.604313695
ENSG00000019582	1	-0.080550938	0.68150923
ENSG00000170271	1	-0.017920517	0.954517311
ENSG00000135077	1	-0.058420034	0.80078892
ENSG00000164332	1	-0.043949813	0.768170868
ENSG00000118322	1	-0.095693375	0.589955949
ENSG00000134516	1	-0.118971178	0.397601477
ENSG00000050748	1	-0.037012913	0.793087115
ENSG00000137285	1	0.150345169	0.225105352
ENSG00000112312	1	0.151341503	0.19663383
ENSG00000079691	1	0.045106248	0.778009658
ENSG00000204644	1	0.042132047	0.868227088
ENSG00000204472	1	-0.086203232	0.629786391
ENSG00000213719	1	0.064874475	0.775947215
ENSG00000204287	1	-0.05144943	0.834893574
ENSG00000204252	1	-0.067389207	0.763998618
ENSG00000161896	1	0.028679975	0.916459838
ENSG00000164627	1	-0.023136741	0.945356927
ENSG00000137269	1	0.03894416	0.881737274
ENSG00000151914	1	-0.001885049	0.995192058
ENSG00000146250	1	0.114773796	0.444929222
ENSG00000112837	1	-0.126890833	0.356690244
ENSG00000186231	1	-0.014995498	0.956319222
ENSG00000112276	1	-0.080124722	0.680802899
ENSG00000228624	1
ENSG00000111897	1	-0.00013345	0.999680812
ENSG00000172673	1	0.016743633	0.963905039
ENSG00000135525	1	-0.000411213	0.99885321
ENSG00000051620	1	0.132207094	0.189057829
ENSG00000135540	1	0.024986406	0.928043314
ENSG00000120256	1	-0.001882357	0.994576159
ENSG00000078269	1	-0.022792191	0.940816208
ENSG00000270419	1
ENSG00000112531	1	0.00330797	0.994630634
ENSG00000005108	1	-0.144847718	0.115018104
ENSG00000172115	1	-0.067513325	0.595355057
ENSG00000086300	1	-0.057868623	0.688644203
ENSG00000146592	1	0.067440951	0.765782571
ENSG00000154678	1	-0.07137083	0.71377339
ENSG00000227544	1
ENSG00000006715	1	-0.005479131	0.983416903
ENSG00000185811	1	-0.073752781	0.731208302
ENSG00000170381	1	0.05446398	0.821930164
ENSG00000164659	1	0.023129793	0.926351876
ENSG00000058091	1	-0.04573572	0.76554924
ENSG00000001629	1	-0.005142669	0.986851664
ENSG00000105810	1	0.007517422	0.986851664
ENSG00000164692	1	-0.029273008	0.919024376
ENSG00000004864	1	-0.145375144	0.174858788
ENSG00000231764	1
ENSG00000008282	1	-0.0137905	0.967508438
ENSG00000214188	1
ENSG00000059377	1	-0.039279328	0.885400469
ENSG00000127412	1	-0.071695888	0.704685111
ENSG00000197993	1	-0.04771334	0.848543888
ENSG00000164889	1	-0.040952442	0.874458249
ENSG00000104643	1	-0.025463237	0.856265833
ENSG00000129422	1	0.020059684	0.948495739
ENSG00000147416	1	-0.014802743	0.951314556
ENSG00000156735	1	-0.017153143	0.927981705
ENSG00000147533	1	-0.035989936	0.877019399
ENSG00000147434	1	-0.151802676	0.19663383
ENSG00000253924	1
ENSG00000171316	1	-0.017386822	0.956141244
ENSG00000254081	1
ENSG00000246145	1
ENSG00000046889	1	-0.058286454	0.763955693
ENSG00000040341	1	-0.047379291	0.71147441
ENSG00000104435	1	-0.052055486	0.777756463
ENSG00000104267	1	-0.067378188	0.760048479
ENSG00000104325	1	0.067366552	0.571994437
ENSG00000156467	1	-0.060607305	0.652100052
ENSG00000132541	1	0.069012737	0.697159161
ENSG00000253877	1
ENSG00000155792	1	0.042428466	0.845556388
ENSG00000168672	1	-0.003257581	0.994420246
ENSG00000104419	1	0.079129131	0.680406826
ENSG00000182851	1
ENSG00000107099	1	-0.142678075	0.281381638
ENSG00000107249	1	0.091178424	0.579655214
ENSG00000107105	1	-0.041137305	0.812288096
ENSG00000122694	1	0.032321752	0.91354777
ENSG00000119139	1	0.026088561	0.934354482
ENSG00000107362	1	0.038257376	0.866411129
ENSG00000119121	1	-0.099389082	0.565300806
ENSG00000156049	1	0.156529268	0.127864811
ENSG00000106829	1	0.07564413	0.644179152
ENSG00000135018	1	-0.007280363	0.965024411
ENSG00000165025	1	-0.067379138	0.76554924
ENSG00000158079	1	-0.039613332	0.837569332
ENSG00000130948	1	-0.042298318	0.875584146
ENSG00000030304	1	-0.016611998	0.963905039
ENSG00000198121	1	0.023897155	0.940455897
ENSG00000136867	1	0.048690624	0.849377709
ENSG00000095397	1	0.036650447	0.899425258
ENSG00000148180	1	0.044690068	0.867748497
ENSG00000148175	1	0.122930654	0.371345045
ENSG00000207955	1
ENSG00000196664	1	-0.096268041	0.580187412
ENSG00000130150	1	-0.11160027	0.406055916
ENSG00000169891	1	-0.040060988	0.767684665
ENSG00000130962	1	-0.027689851	0.928689939
ENSG00000165168	1	-0.092434498	0.604008019
ENSG00000165175	1	0.057630407	0.800537134
ENSG00000189221	1	0.128526329	0.299074871
ENSG00000017483	1	-0.169222735	0.130957635
ENSG00000147065	1	0.066387567	0.748010355
ENSG00000204116	1	-0.061904491	0.625274602
ENSG00000102158	1	0.034628442	0.899612132
ENSG00000005893	1	0.016868005	0.961264101
